# Supplementary material for: Six years’ experience with LipidSeq: clinical and research learnings from a hybrid, targeted sequencing panel for dyslipidemias
Source: BMC Med Genomics. 2020 Feb 10;13:23. doi: 10.1186/s12920-020-0669-2 (PMC7011550; doi:10.1186/s12920-020-0669-2)
Supplement: Supplementary file 1 — Additional file 1: This additional file contains four supplemental tables, each in its own labelled tab. Table S1. Contains a description of each gene on the LipidSeq panel and what disorder or trait it is related to, as well its chromosmal coordinates. Table S2. Contains information on our phenotypic categorization of samples that have been sequenced using the LipidSeq panel design. Table S3. Contains annotated information on every unique variant we have identified from our entire cohort. Table S4. Contains a subset of annotated variants with CADD PHRED scores greater than or equal to 20. [file 12920_2020_669_MOESM1_ESM.xlsx]

## Sheet: Supp Table 1
Phenotypic Categories	Related disorder or trait	Gene	Chr	Start	Stop	RefSeq
MONOGENIC DISORDERS
Familial Hypercholesterolemia	FH (ADH1)	LDLR	19	11200037	11244506	NM_000527
	FH (ADH2 or familial defective apo B-100)	APOB *	2	21224301	21266945	NM_000384
	FH (ADH3)	PCSK9 *	1	55505149	55530526	NM_174936
	High LDL choletserol	STAP1	4	68424446	68473055	NM_012108
	ADH phenocopy	APOE *	19	45409039	45412650	NM_000041
	ARH	LDLRAP1	1	25870071	25895377	NM_015627
	ARH phenocopy (CESD or Wolman syndrome)	LIPA	10	90973326	91011660	NM_001127605
	Sitosterolemia	ABCG5	2	44039611	44066039	NM_022436
	Sitosterolemia	ABCG8	2	44066103	44105947	NM_022437
Low LDL cholesterol	Abetalipoproteinemia	MTTP	4	100485240	100545154	NM_000253
	Hypobetalipoproteinemia-AR	APOB *	2	21224301	21266945	NM_000384
	Hypobetalipoproteinemia (PCSK9 deficiency)	PCSK9 *	1	55505149	55530526	NM_174936
	Anderson disease (chylomicron retention disease)	SAR1B	5	133936839	133968533	NM_001033503
	Familial combined hypolipidemia	ANGPTL3	1	63063158	63071976	NM_014495
Hypertriglyceridemia	LPL decficiency (chylomicronemia or severe HTG)	LPL	8	19796582	19824770	NM_000237
	Apolipoprotein C-II deficiency (chylomicronemia or severe HTG)	APOC2	19	45449239	45452822	NM_000483
	Hyperlipoproteinemia type V (severe HTG)	APOA5	11	116660086	116663136	NM_052968
	Lipase maturation factor 1 deficiency (severe HTG)	LMF1	16	903634	1031318	NM_022773
	Hyperlipoproteinemia type V (severe HTG)	GPIHBP1	8	144295068	144299044	NM_178172
	Transient infantile HTG	GPD1	12	50497602	50505103	NM_005276
	Hyperlipoproteinemia type III (dysbetalipoproteinemia)	APOE *	19	45409039	45412650	NM_000041
High HDL cholesterol	Hyperalphalipoproteinemia	CETP	16	56995835	57017757	NM_000078
	Hepatic lipase deficiency	LIPC	15	58702953	58861073	NM_000236
	SR-B1 deficiency	SCARB1	12	125262174	125348519	NM_005505
	Hyperalphalipoproteinemia	LIPG	18	47087069	47119278	NM_006033
Low HDL choletserol	Tangier disease (primary familial hypoalphalipoproteinemia)	ABCA1	9	107543283	107690527	NM_005502
	Primary hypoalphalipoproteinemia	APOA1	11	116706467	116708338	NM_000039
	Lecithin:cholesterol acyltransferase deficiency	LCAT	16	67973787	67978656	NM_000229
LIPODYSTROPHY AND OTHER
Lipodystrophy	FPLD2	LMNA	1	156052369	156109880	NM_170707
	FPLD3	PPARG	3	12329349	12475855	NM_015869
	FPLD4	PLIN1	15	90207598	90222648	NM_002666
	FPLD2-AD; FPLD5-AR	CIDEC	3	9908394	9921938	NM_001199623
	Mandibuloacral dysplasia with lipodystrophy	ZMPSTE24	1	40723722	40759856	NM_005857
	Late-onset lipodystrophy-AR	LIPE	19	42905664	42931578	NM_005357
	Lipodystrophy-AR, recurrent acute myoglobinuria	LPIN1	2	11817705	11967535	NM_001261428
	CGL1, Berardinelli-Seip syndrome	AGPAT2	9	139567595	139581911	NM_006412
	CGL2, Berardinelli-Seip syndrome	BSCL2	11	62457734	62477091	NM_001122955
	CGL3	CAV1	7	116164839	116201239	NM_001753
	CGL4	PTRF	17	40554467	40575506	NM_012232
	Acquired partial lipodystrophy, Barraquer-Simons syndrome	LMNB2	19	2428163	2456966	NM_032737
	Lipodystrophy	AKT2	19	40736224	40791443	NM_001626
	Lipodystrophy, metabolic syndrome	DYRK1B	19	40315990	40324841	NM_004714
	Mandibular hypoplasia, deafness, progeroid and lipodystrophy syndrome (MDPL)	POLD1	19	50887461	50921273	NM_001256849.1
	Progeria (Werner syndrome)	WRN	8	30890778	31031277	NM_000553
MODY AND INHERITED DIABETES
MODY	MODY1	HNF4A	20	42984441	43061485	NM_000457
	MODY2	GCK	7	44183870	44229022	NM_033508
	MODY3	HNF1A	12	121415861	121440315	NM_000545
	MODY4	PDX1	13	28494168	28500451	NM_000209
	MODY5	HNF1B	17	36046434	36105096	NM_000458
	MODY6	NEUROD1	2	182540833	182545392	NM_002500
	MODY7	KLF11	2	10170776	10194963	NM_003597
	MODY8	CEL	9	135936741	135947250	NM_001807
	MODY9	PAX4	7	127250346	127255982	NM_006193
	MODY10	INS	11	2181009	2182439	NM_001185097
	MODY11	BLK	8	11351521	11422108	NM_001715
	Permanent neonatal diabetes mellitus (neonatal DM)	KCNJ11	11	17406796	17410878	NM_000525
	Permanent neonatal diabetes mellitus (neonatal DM)	ABCC8	11	17414432	17498449	NM_000352
OTHER LIPOPROTEIN METABOLISM
High LDL cholesterol	High LDL cholesterol	SORT1 a	1	109852187	109940563	NM_002959
	High LDL cholesterol	MYLIP a	6	16129277	16148479	NM_013262
	High LDL cholesterol (ezetimibe target)	NPC1L1	7	44552134	44580914	NM_013389
Hypertriglyceridemia	High triglyceride	GALNT2 a	1	230202956	230417875	NM_004481
	High triglyceride	MLXIPL a	7	73007524	73038903	NM_032951
	High triglyceride	TRIB1	8	126442563	126450647	NM_025195
	High triglyceride	APOA4 b	11	116691418	116694011	NM_000482
	High triglyceride	PPARA b	22	46546458	46639653	NM_005036
	High triglyceride	GCKR ac	2	27719470	27746556	NM_001486
	High triglyceride	CREB3L3 c	19	4153598	4173051	NM_032607
Low HDL choletserol	Low HDL cholesterol	PLTP b	20	44527259	44541003	NM_006227
	Low HDL cholesterol	ABCG1 b	21	43619799	43724497	NM_004915
Miscellaneous	Lipid metabolism	CAV2	7	116139655	116148595	NM_001233
	Neutral Lipid Storage Disease	PNPLA2	11	818901	825573	NM_020376
	Hypotriglyceridemia	APOC3	11	116700624	116703787	NM_000040
a = gene identified as candidate through genome-wide association study results. b = gene identified as candidate through functional studies. c = gene identified as candidate through rare variant association. "*" denotes genes present more than once in the table. Abbreviatons: AD = autosomal dominant; ADH = autosomal dominant hypercholesterolemia; AR = autosomal recessive; ARH = autosomal recessiv…

## Sheet: Supp Table 2
Familial Hypercholesterolemia (N=924)	Hypertriglyceridemia (N=1,308)	Low HDL cholesterol (N=159)	High HDL cholesterol (N=13)	Low LDL cholesterol (N=70)	Diabetes (N=112)	Lipodystrophy (N=155)	FCHL (N=145)	Miscellaneous (N=376)
Familial Hypercholesterolemia	Hypertriglyceridemia	Low HDL cholesterol	High HDL cholesterol	Abetalipoproteinemia	Diabetes	Lipodystrophy	FCHL	CAD
Sistosterolemia	Chylomicronemia	Hypoalphalipoproteinemia	Hyperalphalipoproteinemia	Hypobetalipoproteinemia	Insulin resistance	Progeria		High Lp(a)
High LDL cholesterol	Dysbetalipoproteinemia	Tangier disease		Other low LDL cholesterol	MODY			Atypcial hyperlipidemia
	High trigylceride	LCAT deficiency						Hypoglycermia
								Hyperinsulinism
								Madelung
								Severe obesity
Abbreviations: CAD = coronary artery disease; FCHL = familial combined hyperlipidemia; HDL = high-density lipoprotein; LDL = low-density lipoprotein; MODY = mature-onset diabetes of the young.

## Sheet: Supp Table 3
Variant Info		Variant Annotation					Minor Allele Frequencies			in silico Prediction Tools
Chr:Pos	Ref/Alt	Gene Names	HGVS c. (Clinically Relevant)	HGVS p. (Clinically Relevant)	Sequence Ontology (Combined)	Effect (Combined)	gnomAD (2.0.1v3)	ExAC (v0.3)	1000 Genomes (Phase3)	CADD PHRED Score (v1.4)	SIFT	Polyphen2	MutationTaster
1:12039991	T/C				intergenic_variant	Other	0.000258314		0.000399361	11.02
1:12040136	A/G				intergenic_variant	Other			0.000199681	8.866
1:12040159	C/T				intergenic_variant	Other				18.47
1:12040177	T/C				intergenic_variant	Other	0.000290942			15.58
1:12040196	-/C				intergenic_variant	Other	9.71754e-05			15.42
1:12040196	C/-				intergenic_variant	Other	0.00071262			15.42
1:12040203	A/G				intergenic_variant	Other	0.52197		0.563898	3.362
1:12040206	T/G				intergenic_variant	Other	0.0074927		0.00579073	9.665
1:12040209	G/T				intergenic_variant	Other	3.23708e-05			5.019
1:12073593	T/G				intergenic_variant	Other				7.87
1:12073594	G/A				intergenic_variant	Other				6.847
1:12073601	C/T				intergenic_variant	Other			0.000199681	4.131
1:12073604	C/T				intergenic_variant	Other	0.000258314		0.000199681	2.504
1:12073638	C/T				intergenic_variant	Other	0.000387347		0.000199681	2.87
1:12073650	G/T				intergenic_variant	Other	0.0222796		0.0273562	14.67
1:12073690	A/T				intergenic_variant	Other				1.194
1:12073780	-/CT				intergenic_variant	Other				5.372
1:12073785	C/A				intergenic_variant	Other	0.594806		0.583067	0.282
1:25869845	T/C				intergenic_variant	Other	0.00122668		0.00139776	8.009
1:25869895	-/G				intergenic_variant	Other				10.51
1:25869906	G/A				intergenic_variant	Other	0.000452372		0.000599042	8.13
1:25869913	C/A				intergenic_variant	Other	3.23081e-05			7.013
1:25869913	C/T				intergenic_variant	Other	0.000323081		0.000199681	7.608
1:25869919	G/C				intergenic_variant	Other				2.922
1:25870011	GGGGGCGCGGCCCGTCT/-				intergenic_variant	Other	0.00481332			11.3
1:25870018	C/G				intergenic_variant	Other	0.986731		0.994609	4.222
1:25870027	T/G				intergenic_variant	Other				1.31
1:25870040	T/C				intergenic_variant	Other				9.074
1:25895406	C/T				intergenic_variant	Other	0.509681		0.538738	0.584
1:25895417	G/A				intergenic_variant	Other	0.000904159		0.000599042	1.548
1:25895437	G/A				intergenic_variant	Other	3.23039e-05			9.649
1:25895472	C/T				intergenic_variant	Other	0.00526894		0.00239617	4.63
1:25895474	C/T				intergenic_variant	Other	6.46371e-05		0.000199681	2.695
1:25895480	C/T				intergenic_variant	Other	0.0323781		0.0349441	1.808
1:25895526	G/A				intergenic_variant	Other	0.537342		0.569289	2.401
1:25895533	C/T				intergenic_variant	Other				4.531
1:25895537	G/T				intergenic_variant	Other	9.71943e-05			1.885
1:25895542	C/T				intergenic_variant	Other				8.906
1:25895599	T/C				intergenic_variant	Other	0.565699		0.58746	1.931
1:40723557	C/T				intergenic_variant	Other	6.45995e-05			7.762
1:40723571	C/T				intergenic_variant	Other	3.22831e-05			7.199
1:40723572	T/C				intergenic_variant	Other	3.22956e-05			0.357
1:40723574	G/T				intergenic_variant	Other	0.000516529		0.000599042	6.84
1:40723577	C/G				intergenic_variant	Other				9.363
1:40723580	G/T				intergenic_variant	Other	9.68304e-05			9.158
1:40723590	A/C				intergenic_variant	Other				9.632
1:40723618	G/A				intergenic_variant	Other	0.0973569		0.130591	9.277
1:40723621	G/A				intergenic_variant	Other				7.214
1:40723640	G/T				intergenic_variant	Other				10.19
1:40723644	C/T				intergenic_variant	Other	0.0184766		0.024361	8.69
1:40723662	G/C				intergenic_variant	Other	3.22956e-05			10.03
1:40723690	T/-				intergenic_variant	Other	0.00597391		0.0061901	7.293
1:40759921	A/G				intergenic_variant	Other				0.07
1:40759924	T/C				intergenic_variant	Other	0.00158197		0.00139776	3.95
1:40759957	A/G				intergenic_variant	Other	0.00916898		0.00139776	0.715
1:40759965	T/A				intergenic_variant	Other	0.00219567			0.193
1:40760026	A/C				intergenic_variant	Other	6.45703e-05			2.096
1:40760052	T/C				intergenic_variant	Other	6.45411e-05			2.225
1:55495992	T/A				intergenic_variant	Other	9.68867e-05			0.833
1:55495993	C/T				intergenic_variant	Other				0.433
1:55495995	T/C				intergenic_variant	Other	0.857577		0.790535	0.234
1:55495998	A/C				intergenic_variant	Other				3.36
1:55496025	G/A				intergenic_variant	Other	3.23102e-05			1.271
1:55496039	T/C				intergenic_variant	Other	0.151449		0.101837	0.044
1:55496043	G/A				intergenic_variant	Other				0.578
1:55496055	C/T				intergenic_variant	Other	0.000323144			0.358
1:55496056	G/A				intergenic_variant	Other	0.00193874		0.00219649	0.531
1:55496061	T/C				intergenic_variant	Other				1.744
1:55496069	C/T				intergenic_variant	Other	6.4612e-05			7.925
1:55504625	A/G				intergenic_variant	Other	3.22768e-05		0.000798722	4.613
1:55504650	G/A				intergenic_variant	Other	0.655205		0.601438	4.102
1:55504700	G/T				intergenic_variant	Other	6.45494e-05			4.431
1:55504945	G/C				intergenic_variant	Other				2.436
1:55504946	G/A				intergenic_variant	Other				4.74
1:55504953	T/C				intergenic_variant	Other				7.432
1:55505079	T/C				intergenic_variant	Other			0.000199681	13.1
1:55505092	G/A				intergenic_variant	Other	0.00623143		0.00539137	14.45
1:55530573	G/C				intergenic_variant	Other	0.00161405		0.00319489	1.748
1:55530598	-/TGAG				intergenic_variant	Other				2.16
1:55530611	-/TAT				intergenic_variant	Other	0.000131191			1.983
1:55530618	-/G				intergenic_variant	Other				1.03
1:55530618	-/T				intergenic_variant	Other				1.03
1:55530618	-/TGAG				intergenic_variant	Other	0.1013		0.057508	0.512
1:55530618	-/T/G				intergenic_variant	Other				1.03,1.03
1:55530618	-/TGAG/G				intergenic_variant	Other	0.1013			0.512,1.03
1:55530618	-/TGAG/T				intergenic_variant	Other	0.1013			0.512,1.03
1:55530627	T/A				intergenic_variant	Other				3.703
1:55530627	T/G				intergenic_variant	Other	0.983852		0.982628	3.587
1:55530627	T/G/A				intergenic_variant	Other	0.983852			3.587,3.703
1:55530633	-/TGAG				intergenic_variant	Other				5.315
1:55530664	G/A				intergenic_variant	Other	0.0244699		0.0253594	2.509
1:55530701	G/C				intergenic_variant	Other	0.00384566		0.00359425	0.351
1:55530707	CTTCCTGC/-				intergenic_variant	Other	9.6918e-05			6.514
1:55530714	C/T				intergenic_variant	Other	3.22914e-05		0.00399361	1.487
1:55530729	C/T				intergenic_variant	Other	3.22914e-05			4.686
1:109818517	C/T				intergenic_variant	Other	3.23102e-05			3.993
1:109818530	C/T				intergenic_variant	Other	0.750356		0.761581	2.441
1:109818530	CA/TG				intergenic_variant	Other				2.46183
1:109851944	C/T				intergenic_variant	Other	9.69055e-05			0.177
1:109851988	C/G				intergenic_variant	Other	0.000129199		0.000199681	1.362
1:109851991	G/T				intergenic_variant	Other	0.000645995			1.302
1:109852063	G/A				intergenic_variant	Other	0.0241295		0.0273562	0.509
1:109940570	C/A				intergenic_variant	Other				22.6
1:109940618	C/G				intergenic_variant	Other				19.75
1:109940629	G/A				intergenic_variant	Other	0.000327525			22.3
1:109940691	C/G				intergenic_variant	Other				22.2
1:109940707	-/G				intergenic_variant	Other	0.000358353		0.000599042	21.7
1:109940735	C/A				intergenic_variant	Other	0.000811478			22.1
1:109940782	G/T				intergenic_variant	Other	3.25394e-05			13.25
1:109940807	G/C				intergenic_variant	Other	0.000291262			12.12
1:109940813	T/G				intergenic_variant	Other	0.00488831		0.00539137	9.357
1:156052131	A/G				intergenic_variant	Other				18.12
1:156052147	C/A				intergenic_variant	Other	0.022962		0.0297524	18.93
1:156052147	C/T				intergenic_variant	Other				19.51
1:156052286	A/G				intergenic_variant	Other	1		1	22.6
1:156052299	G/A				intergenic_variant	Other	3.2375e-05			23
1:156052299	G/T				intergenic_variant	Other	3.2375e-05			22.9
1:156052312	G/A				intergenic_variant	Other	0.000323834			21.3
1:156109919	C/T				intergenic_variant	Other	0.0226691		0.028754	3.921
1:156109924	G/C				intergenic_variant	Other				1.068
1:156109938	G/T				intergenic_variant	Other	0.000256115			0.818
1:156109943	C/T				intergenic_variant	Other	0.0267152		0.014377	0.301
1:156109946	G/A				intergenic_variant	Other				2.939
1:156109948	G/A				intergenic_variant	Other				2.964
1:156109949	C/T				intergenic_variant	Other	0.00010633			2.998
1:156109952	A/-				intergenic_variant	Other				3.928
1:156109952	AC/-				intergenic_variant	Other				2.393
1:156109952	ACAC/-				intergenic_variant	Other	0.13029			2.588
1:156109952	ACACAC/-				intergenic_variant	Other				2.83
1:156109952	ACACACAC/-				intergenic_variant	Other	0.139811			3.833
1:156109952	ACACACACAC/-				intergenic_variant	Other	0.120605			5.57
1:156109952	ACACACACACAC/-				intergenic_variant	Other				5.956
1:156109952	ACACACACACACAC/-				intergenic_variant	Other				6.629
1:156109952	ACACACACACACACAC/-				intergenic_variant	Other				8.084
1:156109953	C/-				intergenic_variant	Other				3.079
1:156109953	CAC/-				intergenic_variant	Other				2.06567
1:156109953	CACACA/-				intergenic_variant	Other				2.11667
1:156109953	CACACAC/-				intergenic_variant	Other				4.565
1:156109953	CACACACAC/-				intergenic_variant	Other				3.00448
1:156109953	CACACACACAC/-				intergenic_variant	Other				6.403
1:156109954	A/-				intergenic_variant	Other				0.844
1:156109955	C/-				intergenic_variant	Other				3.408
1:156109955	CA/-				intergenic_variant	Other				4.212
1:156109955	CAC/-				intergenic_variant	Other				2.37278
1:156109955	CACA/-				intergenic_variant	Other				4.212
1:156109955	CACACA/-				intergenic_variant	Other				3.18267
1:156109957	C/-				intergenic_variant	Other				0.322
1:156109957	CA/-				intergenic_variant	Other				2.421
1:156109957	CAC/-				intergenic_variant	Other				2.16611
1:156109959	C/-				intergenic_variant	Other				4.565
1:156109959	CA/-				intergenic_variant	Other				5.925
1:156109959	CAC/-				intergenic_variant	Other				4.78011
1:156109959	CACAC/-				intergenic_variant	Other				6.403
1:156109961	C/-				intergenic_variant	Other				5.158
1:156109963	C/-				intergenic_variant	Other				5.623
1:156109963	CACA/-				intergenic_variant	Other				7.503
1:156109999	G/A				intergenic_variant	Other	0.00155393			1.416
1:156110005	C/T				intergenic_variant	Other	0.00107815		0.000798722	0.307
1:182168861	C/A				intergenic_variant	Other	0.000226332		0.00199681	1.133
1:182168862	C/T				intergenic_variant	Other				4.488
1:182168885	A/G				intergenic_variant	Other	0.330689		0.289337	1.502
1:182168920	C/-				intergenic_variant	Other	0.00106617		0.00119808	1.809
1:182168924	C/T				intergenic_variant	Other				0.857
1:182168931	G/T				intergenic_variant	Other				1.328
1:230193439	C/T				intergenic_variant	Other			0.000199681	0.143
1:230193440	G/A				intergenic_variant	Other				0.112
1:230193446	G/A				intergenic_variant	Other	9.68492e-05			1.229
1:230193472	A/G				intergenic_variant	Other	9.68554e-05			3.006
1:230193490	A/C				intergenic_variant	Other	6.45786e-05		0.000599042	2.614
1:230193513	C/T				intergenic_variant	Other	6.45953e-05			4.616
1:230193515	G/C				intergenic_variant	Other	0.000355182		0.000199681	0.409
1:230417902	G/A				intergenic_variant	Other				0.854
1:230417915	G/C				intergenic_variant	Other				2.857
1:230417935	G/C				intergenic_variant	Other				3.71
1:230417939	T/C				intergenic_variant	Other	6.46371e-05			0.198
1:230417946	C/T				intergenic_variant	Other				5.15
1:230417972	G/A				intergenic_variant	Other				0.2
1:230417990	T/C				intergenic_variant	Other	0.185931		0.204273	5.073
1:230417999	C/T				intergenic_variant	Other	0.601238		0.701677	3.1
1:234858563	G/C				intergenic_variant	Other				0.119
1:234858570	G/C				intergenic_variant	Other	0.123723		0.101238	0.995
1:234858597	A/T				intergenic_variant	Other	0.622561		0.702276	2.895
1:234858608	G/A				intergenic_variant	Other	0.0102061		0.0119808	6.443
1:234858621	G/A				intergenic_variant	Other				4.826
1:234858637	G/A				intergenic_variant	Other	3.23039e-05			4.397
2:10183531	G/C				intergenic_variant	Other				16.01
2:10183548	A/G				intergenic_variant	Other	0.0165083			22.1
2:10183554	-/CGGCCGGGCA				intergenic_variant	Other				19.86
2:10183555	-/GGCCGGGCA				intergenic_variant	Other				11.8445
2:10183555	-/GGCCGGGCAC				intergenic_variant	Other				19.21
2:10183555	-/GGCCGGGCACG				intergenic_variant	Other	0.85742		0.881989	18.81
2:10183555	-/GGCTGGGCACG				intergenic_variant	Other	0.00485241			18.81
2:10183555	-/GGCCGGGCACG/GGCCGGGCAC				intergenic_variant	Other	0.85742			18.81,19.21
2:10183555	-/GGCCGGGCACG/GGCTGGGCACG				intergenic_variant	Other	0.85742,0.00485241			18.81,18.81
2:10183558	-/CGGGCACGGGC				intergenic_variant	Other				7.409
2:10183565	-/GGGCCGGGCAT				intergenic_variant	Other	0			9.712
2:10183566	A/G				intergenic_variant	Other	0.00214918			7.842
2:10183566	AATTGGCTGGTGGT/-				intergenic_variant	Other	0.000270354			15.5
2:10183574	G/A				intergenic_variant	Other				8.775
2:10183597	C/T				intergenic_variant	Other				4.506
2:10183627	G/A				intergenic_variant	Other	0.00626088			13.3
2:10195001	C/A				intergenic_variant	Other				0.028
2:10195045	T/C				intergenic_variant	Other	0.00322935		0.00379393	0.064
2:10195058	AAACT/-				intergenic_variant	Other				4.104
2:10195067	T/C				intergenic_variant	Other	0.545363		0.554712	0.676
2:10195082	C/G				intergenic_variant	Other	0.000129207			1.942
2:10195101	C/A				intergenic_variant	Other	0.000161603		0.000399361	2.098
2:10195146	C/G				intergenic_variant	Other				0.134
2:10195154	G/A				intergenic_variant	Other	0.000290641		0.000798722	0.151
2:10195165	C/T				intergenic_variant	Other	0.000226098		0.000399361	4.474
2:11817456	C/T				intergenic_variant	Other	3.23164e-05			2.577
2:11817459	C/A				intergenic_variant	Other	6.4612e-05		0.00319489	3.908
2:11817474	C/A				intergenic_variant	Other	0.0085622		0.0167732	0.122
2:11817655	G/A				intergenic_variant	Other				14.28
2:11817655	G/T				intergenic_variant	Other				14.02
2:11967673	G/A				intergenic_variant	Other				1.145
2:11967698	C/T				intergenic_variant	Other	0.00965388		0.00179712	3.004
2:11967702	C/A				intergenic_variant	Other				1.791
2:11967760	C/T				intergenic_variant	Other	0.00313166		0.00299521	1.999
2:11967779	C/T				intergenic_variant	Other				2.99
2:21208174	A/G				intergenic_variant	Other				12.82
2:21208211	A/G				intergenic_variant	Other	0.245004		0.370008	6.804
2:21208214	C/T				intergenic_variant	Other	0.0041987		0.00379393	2.105
2:21208222	C/T				intergenic_variant	Other				0.174
2:21224056	A/-				intergenic_variant	Other	3.9336e-05			3.289
2:21224060	TA/AT				intergenic_variant	Other				6.37083
2:21224062	-/T				intergenic_variant	Other	5.26926e-05			4.522
2:21224074	T/-				intergenic_variant	Other	9.33358e-05			4.141
2:21224077	-/A				intergenic_variant	Other	0.000103146			4.188
2:21224089	T/-				intergenic_variant	Other	0			4.325
2:21224091	T/-				intergenic_variant	Other				4.296
2:21224092	-/A				intergenic_variant	Other	0			4.457
2:21224101	A/-				intergenic_variant	Other	3.74308e-05			2.473
2:21224107	-/T				intergenic_variant	Other				6.203
2:21224108	T/G				intergenic_variant	Other	0.00419355		0.061901	5.109
2:21224120	A/G				intergenic_variant	Other	0.00874051		0.00399361	5.254
2:21224137	T/G				intergenic_variant	Other				3.686
2:21224145	A/T				intergenic_variant	Other				1.817
2:21224178	C/T				intergenic_variant	Other	0.000195631			2.228
2:21224179	G/A				intergenic_variant	Other	6.54793e-05			0.49
2:21224199	A/G				intergenic_variant	Other				2.383
2:21224260	C/T				intergenic_variant	Other	6.46663e-05		0.000399361	3.278
2:21224278	T/C				intergenic_variant	Other	3.23269e-05			4.405
2:21224296	A/G				intergenic_variant	Other				9.154
2:21266947	C/A				intergenic_variant	Other				9.114
2:21266960	C/T				intergenic_variant	Other	0.000356148			6.839
2:21266980	C/T				intergenic_variant	Other	0.000129324		0.00539137	9.918
2:21267032	G/A				intergenic_variant	Other				14.26
2:21267088	G/A				intergenic_variant	Other				4.569
2:21267094	G/A				intergenic_variant	Other	0.0265438		0.0451278	10.59
2:21267175	C/A				intergenic_variant	Other				0.195
2:21286017	A/G				intergenic_variant	Other	0.0862214		0.113818	1.424
2:21286031	G/A				intergenic_variant	Other	0.000129207			0.121
2:21286056	A/T				intergenic_variant	Other	0.00762915		0.0091853	0.429
2:21286057	T/C				intergenic_variant	Other	0.737553		0.750599	2.834
2:21286100	A/G				intergenic_variant	Other	3.23102e-05		0.000199681	2.416
2:27719485	G/A				intergenic_variant	Other	6.45828e-05		0.000199681	2.117
2:27719502	G/A				intergenic_variant	Other				4.235
2:27719583	C/T				intergenic_variant	Other				7.955
2:27719679	A/G				intergenic_variant	Other				11.44
2:27746553	T/C				intergenic_variant	Other	0.00700678		0.0081869	6.343
2:27746566	G/C				intergenic_variant	Other			0.000399361	0.696
2:27746593	G/A				intergenic_variant	Other				4.634
2:27746627	C/G				intergenic_variant	Other				0.15
2:27746665	T/G				intergenic_variant	Other				3.266
2:27746776	T/C				intergenic_variant	Other				0.833
2:44039413	G/A				intergenic_variant	Other	0.00145109		0.00119808	0.448
2:44039418	T/C				intergenic_variant	Other	0.000292303		0.000199681	13.16
2:44039421	C/G				intergenic_variant	Other				9.479
2:44039426	-/TA				intergenic_variant	Other				3.286
2:44039437	T/C				intergenic_variant	Other				0.018
2:44039459	-/T				intergenic_variant	Other	0.000781983			1.51
2:44039459	-/TT				intergenic_variant	Other				2.747
2:44039459	T/-				intergenic_variant	Other	0.133041			0.988
2:44039459	TT/-				intergenic_variant	Other	0.266604			1.117
2:44039459	TTT/-				intergenic_variant	Other	0.000364925			1.093
2:44039464	T/C				intergenic_variant	Other	0.000257865			3.686
2:44039472	T/C				intergenic_variant	Other	0.025004		0.0321486	4.27
2:44039472	TC/-				intergenic_variant	Other	0.00104159			1.983
2:44039473	C/-				intergenic_variant	Other	0.17359			2.029
2:44039473	C/T				intergenic_variant	Other	0.00636743			3.012
2:44039473	C/-/T				intergenic_variant	Other	0.17359,0.00636743			2.029,3.012
2:44039474	G/A				intergenic_variant	Other			0.000399361	3.032
2:44039480	-/T				intergenic_variant	Other	0.00221408			1.852
2:44039480	T/-				intergenic_variant	Other	0.24538		0.290335	1.681
2:44039481	T/G				intergenic_variant	Other				3.366
2:44039514	A/G				intergenic_variant	Other	0.00846532		0.0091853	7.091
2:44039531	A/G				intergenic_variant	Other				9.25
2:44039535	G/A				intergenic_variant	Other				9.815
2:44039562	C/A				intergenic_variant	Other				13.95
2:44039567	G/A				intergenic_variant	Other	6.52784e-05			0.427
2:44065997	G/A				intergenic_variant	Other	9.69431e-05		0.000199681	5.514
2:44065998	C/T				intergenic_variant	Other	0.000193861			4.012
2:44066030	C/T				intergenic_variant	Other				1.035
2:44066047	G/C				intergenic_variant	Other	0.00113071		0.00279553	5.008
2:44066060	G/T				intergenic_variant	Other				12.39
2:44066065	G/A				intergenic_variant	Other	9.69243e-05			14.95
2:44066071	C/T				intergenic_variant	Other	3.2306e-05			3.408
2:44066090	C/T				intergenic_variant	Other				0.574
2:44066092	A/T				intergenic_variant	Other				4.548
2:44105634	T/C				intergenic_variant	Other				3.748
2:44105638	T/C				intergenic_variant	Other				4.708
2:44105785	G/A				intergenic_variant	Other				3.717
2:44105794	G/C				intergenic_variant	Other	0.00116242		0.000199681	0.191
2:165513044	T/C				intergenic_variant	Other				1.528
2:165513061	G/A				intergenic_variant	Other	4.37598e-05			2.54
2:165513066	A/-				intergenic_variant	Other	0.470103		0.396965	3.455
2:165513080	C/T				intergenic_variant	Other	0.00174362		0.00359425	5.77
2:165513091	T/C				intergenic_variant	Other	0.469652		0.396965	0.671
2:165513103	T/C				intergenic_variant	Other	3.22914e-05			3.724
2:165513135	T/C				intergenic_variant	Other				1.515
2:165513136	A/G				intergenic_variant	Other	0.000613576		0.000199681	1.164
2:182540620	C/T				intergenic_variant	Other	0.00100298		0.000798722	2.911
2:182540651	C/T				intergenic_variant	Other				2.245
2:182540683	T/C				intergenic_variant	Other	0.114641		0.0882588	9.818
2:182540738	A/G				intergenic_variant	Other	0.000387547		0.000798722	3.105
2:182540792	A/G				intergenic_variant	Other				13.62
2:182545461	C/A				intergenic_variant	Other	0.00749319		0.00658946	19.69
2:182545465	C/A				intergenic_variant	Other	0.00139195		0.000399361	22.6
2:182545471	T/C				intergenic_variant	Other	0			16.49
2:182545555	C/T				intergenic_variant	Other	6.45995e-05			22.2
2:182545557	C/T				intergenic_variant	Other	9.68992e-05		0.00279553	20.3
2:182545558	G/C				intergenic_variant	Other	0.00701176		0.0091853	20.7
2:182545572	C/T				intergenic_variant	Other				22.1
2:182545573	G/C				intergenic_variant	Other	6.45911e-05			19.25
2:182545615	T/A				intergenic_variant	Other	3.22997e-05		0.000798722	23.1
2:182545617	A/-				intergenic_variant	Other	3.23123e-05		0.000798722	22.6
2:182545637	T/A				intergenic_variant	Other	3.23164e-05			22.8
2:227099150	C/T				intergenic_variant	Other	0.00761979		0.0155751	3.215
2:227099180	C/T				intergenic_variant	Other	0.654694		0.733027	0.789
2:227099200	A/G				intergenic_variant	Other				3.951
2:227100650	G/A				intergenic_variant	Other				0.914
2:227100670	-/ACTAGGGCAA				intergenic_variant	Other	0.000132162			0.886
2:227100684	CTTAA/-				intergenic_variant	Other	3.25627e-05			5.48
2:227100698	G/T				intergenic_variant	Other	0.716919		0.80631	2.111
2:227100730	C/T				intergenic_variant	Other				2.232
2:227100736	T/G				intergenic_variant	Other	3.23541e-05			3.486
2:227128899	G/A				intergenic_variant	Other	0.659803		0.756589	2.318
2:227128917	C/A				intergenic_variant	Other	0.584171		0.671126	1.599
2:227128950	A/C				intergenic_variant	Other	0.00931556		0.00678914	8.792
3:9908174	G/C				intergenic_variant	Other	0.00243017		0.0165735	0.169
3:9908190	T/C				intergenic_variant	Other	0.00022748			0.506
3:9908196	C/A				intergenic_variant	Other	0.000227598			0.112
3:9908197	C/T				intergenic_variant	Other				2.625
3:9908215	G/C				intergenic_variant	Other				0.311
3:9908241	C/T				intergenic_variant	Other	0.00388704		0.0115815	1.348
3:9908247	-/T				intergenic_variant	Other	0.029119			0.557
3:9908247	T/-				intergenic_variant	Other	0.115658		0.105631	0.546
3:9908278	C/T				intergenic_variant	Other				1.87
3:9908284	G/C				intergenic_variant	Other	0.00569291		0.00579073	0.119
3:9908292	C/A				intergenic_variant	Other	0.002404		0.0165735	0.343
3:9908294	T/C				intergenic_variant	Other	0.00246561		0.000998403	1.258
3:9908342	C/T				intergenic_variant	Other	3.23227e-05			1.873
3:9908374	A/G				intergenic_variant	Other	0.000937783		0.000599042	13.95
3:9922091	C/T				intergenic_variant	Other	0.00123017		0.00159744	6.847
3:9922098	T/G				intergenic_variant	Other	6.48887e-05		0.000798722	7.973
3:9922173	C/T				intergenic_variant	Other	3.23269e-05			10.34
3:9922178	C/T				intergenic_variant	Other				6.495
3:10065254	G/A				intergenic_variant	Other	0.0200865		0.00858626	11.87
3:10065426	C/T				intergenic_variant	Other	0.21923		0.208067	0.401
3:12328805	T/C				intergenic_variant	Other	0.000193648			15.1
3:12328873	C/A				intergenic_variant	Other	3.22789e-05			9.185
3:12328889	T/C				intergenic_variant	Other				6.499
3:12328932	C/T				intergenic_variant	Other	0.0114304		0.00539137	2.266
3:12328958	C/G				intergenic_variant	Other	0.000129257		0.00159744	3.395
3:12328996	G/C				intergenic_variant	Other				4.964
3:12329039	G/C				intergenic_variant	Other	9.70811e-05			7.63
3:12329063	C/T				intergenic_variant	Other	3.23876e-05			7.56
3:12329071	G/A				intergenic_variant	Other	9.7188e-05			9.659
3:12329154	G/A				intergenic_variant	Other	0.000345611			9.897
3:12329161	G/A				intergenic_variant	Other	0.000231			13.75
3:12329179	C/-				intergenic_variant	Other	1		1	6.928
3:12329195	G/C				intergenic_variant	Other	0.288379		0.405351	5.018
3:12329228	T/C				intergenic_variant	Other	0.0219105		0.0283546	10.46
3:12329238	T/C				intergenic_variant	Other	3.42771e-05			9.585
3:12329253	G/A				intergenic_variant	Other	3.62792e-05			8.739
3:12329256	G/A				intergenic_variant	Other	0.000110644			6.449
3:12329279	T/C				intergenic_variant	Other	0.167269		0.195288	10.48
3:12475866	GA/-				intergenic_variant	Other	0.000387322			7.43
3:12475873	G/A				intergenic_variant	Other	3.23394e-05			5.688
3:12475891	C/A				intergenic_variant	Other				0.445
3:12475907	T/C				intergenic_variant	Other				3.825
3:12475912	C/A				intergenic_variant	Other				1.329
3:12475927	C/T				intergenic_variant	Other	0.00252444		0.00259585	2.628
3:12475936	C/T				intergenic_variant	Other				0.921
3:12475989	-/T				intergenic_variant	Other	0.000110473			0.201
3:12475994	C/T				intergenic_variant	Other	0.0877118		0.0810703	0.086
3:12476087	T/C				intergenic_variant	Other				3.534
3:12476088	C/T				intergenic_variant	Other				8.091
3:135926589	T/A				intergenic_variant	Other	6.45578e-05			8.595
3:135926593	C/T				intergenic_variant	Other	0.000129124		0.000199681	1.696
3:135926594	G/A				intergenic_variant	Other			0.000199681	1.394
3:135926622	G/T				intergenic_variant	Other	0.779735		0.763778	10.37
3:135926629	C/A				intergenic_variant	Other				8.327
3:135926630	A/G				intergenic_variant	Other	0.00161363		0.000998403	10.41
3:135926656	A/G				intergenic_variant	Other	0.127109		0.11901	16.37
3:135926660	T/C				intergenic_variant	Other	0.000645619		0.000599042	14.38
4:68424284	C/T				intergenic_variant	Other				6.074
4:68424286	C/T				intergenic_variant	Other	0.00016154			7.791
4:68424327	T/C				intergenic_variant	Other				12.33
4:68424348	A/-				intergenic_variant	Other	0.000293045			1.32
4:68424356	-/G				intergenic_variant	Other				11.21
4:68424356	-/GT				intergenic_variant	Other	0.0150842			10.63
4:68424356	GT/-				intergenic_variant	Other	0.000895107			12.28
4:68424373	T/C				intergenic_variant	Other	0.000484527		0.00119808	13.74
4:68424374	-/GC				intergenic_variant	Other	0.000129207			12.58
4:68424375	C/T				intergenic_variant	Other				8.393
4:68424379	-/T				intergenic_variant	Other				10.83
4:68424379	-/TG				intergenic_variant	Other	0.00154042			9.374
4:68424410	T/-				intergenic_variant	Other	6.4658e-05			8.558
4:68473114	C/T				intergenic_variant	Other				2.731
4:68473174	-/G				intergenic_variant	Other	0.000196928			1.627
4:68473176	G/A				intergenic_variant	Other	3.23144e-05			3.372
4:68473182	G/A				intergenic_variant	Other	0.0672685		0.0676917	0.582
4:68473241	C/T				intergenic_variant	Other				6.914
4:68473262	TTCT/-				intergenic_variant	Other	0.000290679		0.00519169	5.736
4:84182715	C/G				intergenic_variant	Other	0.442814		0.457268	0.445
4:100545216	T/C				intergenic_variant	Other	6.45703e-05			11.3
4:100545230	T/G				intergenic_variant	Other	0.000710273		0.000199681	9.377
4:100545232	C/T				intergenic_variant	Other	0.0783401		0.0509185	6.928
4:100545294	A/T				intergenic_variant	Other	3.22851e-05			0.976
4:100545383	A/G				intergenic_variant	Other				6.39
4:100545386	G/C				intergenic_variant	Other	0.00852548		0.00399361	2.436
5:133936718	C/T				intergenic_variant	Other			0.000199681	3.164
5:133936736	A/G				intergenic_variant	Other				5.553
5:133936760	A/G				intergenic_variant	Other				6.129
5:133936804	T/C				intergenic_variant	Other	0.0127833		0.0105831	0.198
5:133968572	C/T				intergenic_variant	Other				10.52
5:133968580	C/T				intergenic_variant	Other				10.56
5:133968612	A/G				intergenic_variant	Other	3.23771e-05			6.532
5:133968640	A/G				intergenic_variant	Other				0.38
5:133968712	C/A				intergenic_variant	Other	3.24654e-05		0.000199681	7.219
5:133968734	-/C				intergenic_variant	Other	0.00859354		0.00858626	4.87
5:133968736	C/T				intergenic_variant	Other				5.155
5:133968763	T/C				intergenic_variant	Other				6.573
5:133968768	-/T				intergenic_variant	Other	0.0491543			5.338
5:133968768	-/TT				intergenic_variant	Other	0.00051616			5.463
5:133968768	T/-				intergenic_variant	Other	0.00937029			4.967
5:156390297	T/C				intergenic_variant	Other	0.568177		0.593051	10.22
5:156390342	G/A				intergenic_variant	Other				8.871
5:156390344	C/G				intergenic_variant	Other				11.83
5:156398152	C/T				intergenic_variant	Other	0.00222825		0.00219649	1.343
5:156398169	G/C				intergenic_variant	Other	0.569881		0.597644	0.005
5:156398175	C/T				intergenic_variant	Other	0.000387497		0.000399361	0.01
5:156398197	T/A				intergenic_variant	Other				3.501
6:16127357	T/C				intergenic_variant	Other			0.000199681	0.693
6:16127371	G/A				intergenic_variant	Other				4.483
6:16127372	C/G				intergenic_variant	Other				7.813
6:16127389	G/A				intergenic_variant	Other	0.000226098			0.291
6:16127395	C/T				intergenic_variant	Other	6.47207e-05			3.765
6:16127407	C/T				intergenic_variant	Other	0.282931		0.327276	3.332
6:16127409	A/G				intergenic_variant	Other	0.00310118		0.00179712	5.202
6:16127430	G/A				intergenic_variant	Other	0.000516796		0.000399361	0.272
6:16127442	A/G				intergenic_variant	Other				2.612
6:16129072	A/G				intergenic_variant	Other	0.63023		0.767971	19.54
6:16129143	C/G				intergenic_variant	Other				18.61
6:16129213	C/T				intergenic_variant	Other	0.000355389			14.08
6:16129272	G/A				intergenic_variant	Other	9.69368e-05			22.6
6:16129283	G/T				intergenic_variant	Other				17.93
6:16129296	A/T				intergenic_variant	Other	0.00782817		0.0341454	17.86
6:16129301	C/T				intergenic_variant	Other	0.000226347			16.92
6:16148559	T/C				intergenic_variant	Other	0.00135887		0.00299521	8.572
6:16148568	C/T				intergenic_variant	Other				5.121
6:16148586	-/T				intergenic_variant	Other	0.0154491			0.73
6:16148586	T/-				intergenic_variant	Other	0.00161302			0.647
6:16148588	T/G				intergenic_variant	Other	3.23813e-05			5.927
6:16148615	A/G				intergenic_variant	Other	9.7841e-05			10.74
6:16148619	A/G				intergenic_variant	Other	0.000196773		0.000199681	11.37
6:16148670	T/C				intergenic_variant	Other	0.000785238			5.163
6:16148675	-/T				intergenic_variant	Other	0.0144256			2.204
6:16148675	T/-				intergenic_variant	Other	0.0422765			2.019
6:16148684	T/C				intergenic_variant	Other	0.0137013		0.0145767	1.251
6:16148716	A/G				intergenic_variant	Other	0.00014043			1.974
6:31265433	TGTCCCGAATCAGATTC/-				intergenic_variant	Other	0.147514		0.150359	0.789
6:31265456	G/A				intergenic_variant	Other	0.00068451		0.000599042	6.987
6:31265490	T/C				intergenic_variant	Other	0.784401		0.860423	4.381
6:31265508	C/T				intergenic_variant	Other	0.0789406		0.0439297	6.903
6:31265539	G/A				intergenic_variant	Other	0.383567		0.444688	2.166
6:34546560	C/T				intergenic_variant	Other	0.170239		0.143171	0.169
6:34546571	G/T				intergenic_variant	Other	0.00122755		0.00179712	9.216
6:34546594	A/G				intergenic_variant	Other	0.000419924		0.000599042	16.16
6:34552768	A/C				intergenic_variant	Other				1.012
6:34552788	G/-				intergenic_variant	Other	9.69493e-05			4.519
6:34552796	C/G				intergenic_variant	Other				0.174
6:34552797	G/A				intergenic_variant	Other	0.205657		0.152356	0.276
6:34552805	C/G				intergenic_variant	Other	0.00126132		0.00119808	0.177
6:34552820	T/C				intergenic_variant	Other	3.23269e-05			5.026
6:34552821	C/T				intergenic_variant	Other				4.512
6:34552840	C/G				intergenic_variant	Other	3.22893e-05			3.21
6:139829666	C/T				intergenic_variant	Other	0.52208		0.509185	0.469
6:139829696	-/G				intergenic_variant	Other				10.06
6:139829696	-/TGAA				intergenic_variant	Other	0.57225		0.558506	8.422
6:161089817	G/A				intergenic_variant	Other	0.238211			0.867
6:161089826	ATA/-				intergenic_variant	Other	0.0108063		0.0109824	0.444
6:161089849	G/A				intergenic_variant	Other	3.27182e-05			0.815
6:161089867	G/A				intergenic_variant	Other	0.000993524			2.518
7:44183776	G/A				intergenic_variant	Other	6.45786e-05			0.577
7:44229032	G/A				intergenic_variant	Other				14.8
7:44229052	G/C				intergenic_variant	Other	3.23144e-05		0.000199681	9.804
7:44229068	C/T				intergenic_variant	Other	0.161667		0.166933	16.3
7:44229079	G/A				intergenic_variant	Other	0.0020031		0.00179712	15.31
7:44229151	T/C				intergenic_variant	Other				17.77
7:44229212	C/T				intergenic_variant	Other	0.000290623			6.535
7:44229229	C/T				intergenic_variant	Other				0.272
7:44229232	T/C				intergenic_variant	Other	0.0576588		0.0459265	8.698
7:44229262	A/G				intergenic_variant	Other				13.94
7:44229271	C/A				intergenic_variant	Other				11.58
7:44552094	GAG/-				intergenic_variant	Other	0.17436		0.109824	2.161
7:44580932	G/A				intergenic_variant	Other	0.00778927		0.00758786	7.642
7:44580949	C/T				intergenic_variant	Other	9.69744e-05			0.415
7:44580991	T/C				intergenic_variant	Other	0.206855		0.146565	5.612
7:44581004	T/C				intergenic_variant	Other	3.23415e-05			16.98
7:44581072	G/A				intergenic_variant	Other				5.815
7:44581108	C/T				intergenic_variant	Other	0.000193861		0.000199681	4.608
7:44581134	G/T				intergenic_variant	Other			0.000399361	3.551
7:44581150	A/G				intergenic_variant	Other	0.0213482		0.014976	0.493
7:44600657	G/A				intergenic_variant	Other				7.814
7:44600659	C/T				intergenic_variant	Other	0.0014549		0.000599042	0.061
7:44600664	G/A				intergenic_variant	Other	0.00378151		0.00838658	0.082
7:44600667	C/T				intergenic_variant	Other				4.812
7:44600694	C/T				intergenic_variant	Other	0.0281745		0.0265575	0.108
7:44600695	G/A				intergenic_variant	Other	0.395451		0.313698	0.604
7:44600704	A/C				intergenic_variant	Other				7.223
7:44600713	A/G				intergenic_variant	Other				5.176
7:44600723	G/T				intergenic_variant	Other	0.000613854			1.648
7:44600729	C/T				intergenic_variant	Other	0.00180949		0.00159744	5.728
7:44600744	A/T				intergenic_variant	Other				9.773
7:72982874	C/T				intergenic_variant	Other	0.111521		0.0820687	0.289
7:72982905	-/G				intergenic_variant	Other	0.000193899			1.498
7:72982912	C/T				intergenic_variant	Other	0.00662701		0.00579073	0.407
7:72982913	G/A				intergenic_variant	Other	3.2306e-05			0.147
7:73007276	A/G				intergenic_variant	Other	9.72258e-05		0.000199681	3.968
7:73007323	C/T				intergenic_variant	Other	0.000519244			0.285
7:73007368	T/G				intergenic_variant	Other				0.845
7:73007370	G/A				intergenic_variant	Other				0.946
7:73007460	C/T				intergenic_variant	Other	0.0399948		0.0203674	9.315
7:73007477	A/G				intergenic_variant	Other	0.0122132		0.0163738	0.192
7:73007500	G/A				intergenic_variant	Other	6.45911e-05			0.424
7:73038879	T/C				intergenic_variant	Other				10.03
7:73038928	G/A				intergenic_variant	Other	3.23039e-05			9.294
7:73038948	G/T				intergenic_variant	Other	0.00210098		0.00239617	8.912
7:73038950	A/G				intergenic_variant	Other				2.304
7:73038961	C/T				intergenic_variant	Other	0.000129282			9.055
7:73038983	G/A				intergenic_variant	Other	0.00213275		0.00239617	5.704
7:73038987	G/A				intergenic_variant	Other	6.46078e-05			11.36
7:73038989	T/C				intergenic_variant	Other	0.00022623		0.000199681	9.814
7:73038996	C/T				intergenic_variant	Other	9.69368e-05			9.219
7:73038998	G/T				intergenic_variant	Other	0.00885585		0.00479233	6.881
7:73039014	G/A				intergenic_variant	Other	0.107607		0.0952476	2.842
7:73039017	G/C				intergenic_variant	Other				9.802
7:73039048	T/C				intergenic_variant	Other	0.10804		0.095647	9.436
7:73039062	G/C				intergenic_variant	Other				2.368
7:116139407	C/G				intergenic_variant	Other				13.57
7:116139411	C/T				intergenic_variant	Other				8.96
7:116139434	A/C				intergenic_variant	Other	0.00210302		0.000599042	8.936
7:116139462	T/C				intergenic_variant	Other	0.0079288		0.00179712	9.294
7:116139476	A/-				intergenic_variant	Other				9.959
7:116139481	T/G				intergenic_variant	Other				9.546
7:116139496	C/T				intergenic_variant	Other				10.88
7:116139502	-/A				intergenic_variant	Other				8.026
7:116139544	C/T				intergenic_variant	Other	0.00233675		0.00299521	12
7:116139548	C/T				intergenic_variant	Other	3.24696e-05			8.457
7:116139561	C/A				intergenic_variant	Other				10.14
7:116139564	C/T				intergenic_variant	Other				10.95
7:116139565	C/A				intergenic_variant	Other				10.23
7:116139628	C/T				intergenic_variant	Other	0.00580314			11.69
7:116148622	G/A				intergenic_variant	Other				0.894
7:116148667	C/T				intergenic_variant	Other				2.266
7:116148675	A/G				intergenic_variant	Other				0.098
7:116148684	A/T				intergenic_variant	Other	0.000516863			8.693
7:116148730	A/G				intergenic_variant	Other	3.23123e-05		0.000399361	4.798
7:116148763	A/G				intergenic_variant	Other	3.23039e-05			7.727
7:116148831	A/G				intergenic_variant	Other	0.00071087		0.000399361	5.961
7:116164620	A/G				intergenic_variant	Other	0.00121396			8.089
7:116164630	G/T				intergenic_variant	Other				7.684
7:116164633	C/T				intergenic_variant	Other				8.087
7:116164638	T/G				intergenic_variant	Other				14.88
7:116164643	C/A				intergenic_variant	Other				14.46
7:116164646	G/T				intergenic_variant	Other				14.38
7:116164658	G/T				intergenic_variant	Other	0.00556166		0.00638978	13.85
7:116164669	C/A				intergenic_variant	Other				14.25
7:116164707	G/T				intergenic_variant	Other				6.4
7:116164714	C/G				intergenic_variant	Other				8.902
7:116164743	C/T				intergenic_variant	Other				15.93
7:116164775	G/T				intergenic_variant	Other	0.00126026		0.000199681	13.04
7:116164801	C/T				intergenic_variant	Other				22.5
7:116201242	T/C				intergenic_variant	Other				6.078
7:116201262	C/T				intergenic_variant	Other				1.628
7:116201297	G/C				intergenic_variant	Other				6.318
7:116201312	G/A				intergenic_variant	Other	0.0246527		0.0255591	3.038
7:116201365	T/C				intergenic_variant	Other	3.23102e-05		0.000199681	5.271
7:116201417	A/C				intergenic_variant	Other	9.69305e-05		0.000199681	3.776
7:116201466	-/T				intergenic_variant	Other	6.46329e-05			3.286
7:116201481	G/T				intergenic_variant	Other				0.129
7:127250167	G/A				intergenic_variant	Other				2.592
7:127250201	T/G				intergenic_variant	Other	0.000225952		0.00938498	6.107
7:127250257	A/C				intergenic_variant	Other				6.819
7:127250268	T/A				intergenic_variant	Other	0.000613774		0.000998403	5.248
7:127250273	A/G				intergenic_variant	Other				5.348
7:127250306	C/G				intergenic_variant	Other				3.074
7:127255784	C/G				intergenic_variant	Other				1.162
7:127255795	C/A				intergenic_variant	Other	9.7188e-05			2.35
7:127255795	C/G				intergenic_variant	Other	0.674582		0.602436	2.221
7:127255795	CC/GT				intergenic_variant	Other				1.94767
7:127255806	C/T				intergenic_variant	Other				6.487
7:127255873	C/T				intergenic_variant	Other	0.00348725		0.0131789	8.479
7:127255879	G/A				intergenic_variant	Other	0.00158207		0.000599042	5.835
7:127255983	G/T				intergenic_variant	Other	0.0072665	0.0008225	0.00638978	18.61
7:127255990	G/A				intergenic_variant	Other				13.45
7:127256071	G/T				intergenic_variant	Other	0.000484559			1.135
7:130433380	C/T				intergenic_variant	Other				1.359
7:130433384	C/T				intergenic_variant	Other	0.413459		0.345248	0.116
7:130433392	A/G				intergenic_variant	Other	0.000226186			4.39
7:130433397	G/A				intergenic_variant	Other				1.26
7:130433409	T/-				intergenic_variant	Other				0.528
8:9183328	C/A				intergenic_variant	Other				5.451
8:9183339	C/T				intergenic_variant	Other	0.182274		0.10623	2.013
8:9183344	C/T				intergenic_variant	Other	0.00332644		0.00139776	0.703
8:9183358	A/G				intergenic_variant	Other	0.873441		0.885982	1.139
8:9183368	C/T				intergenic_variant	Other				0.293
8:9183369	G/A				intergenic_variant	Other				0.824
8:9183379	C/G				intergenic_variant	Other				1.895
8:9183400	C/T				intergenic_variant	Other	0.00187266		0.00119808	0.537
8:9183401	G/A				intergenic_variant	Other	0.00203423		0.00179712	1.753
8:9185108	G/A				intergenic_variant	Other	3.22851e-05			2.046
8:9185127	T/C				intergenic_variant	Other				7.582
8:9185146	T/C				intergenic_variant	Other	0.870404		0.882388	4.945
8:9185179	C/G				intergenic_variant	Other	0.0307111		0.0371406	0.151
8:9185182	C/G				intergenic_variant	Other	0.0795153		0.047524	3.613
8:9185187	G/A				intergenic_variant	Other				0.199
8:9185189	A/C				intergenic_variant	Other	6.45453e-05			4.907
8:11351342	A/G				intergenic_variant	Other				3.904
8:11351353	T/-				intergenic_variant	Other				0.225
8:11351367	T/G				intergenic_variant	Other	6.45661e-05			0.127
8:11351432	T/C				intergenic_variant	Other	0.00106507		0.00119808	5.824
8:11351434	C/T				intergenic_variant	Other	0.00083936		0.000798722	2.26
8:11351452	C/A				intergenic_variant	Other	3.22768e-05			7.737
8:11351467	A/G				intergenic_variant	Other	3.22789e-05			8.276
8:11351500	G/A				intergenic_variant	Other				4.174
8:11422122	G/T				intergenic_variant	Other				6.921
8:11422130	T/C				intergenic_variant	Other	0.357046	0.188	0.240216	10.52
8:11422145	C/G				intergenic_variant	Other			0.000199681	7.968
8:11422170	A/G				intergenic_variant	Other	0.595036		0.474042	8.243
8:11422180	C/T				intergenic_variant	Other	0.0462006		0.0505192	13.04
8:11422216	G/A				intergenic_variant	Other				8.822
8:11422251	T/C				intergenic_variant	Other				9.672
8:11422259	T/C				intergenic_variant	Other				7.386
8:11422264	C/A				intergenic_variant	Other	0.00187484		0.000998403	6.037
8:11422275	C/T				intergenic_variant	Other	0.000193961			6.728
8:11422277	G/A				intergenic_variant	Other	0.00543232		0.00519169	8.08
8:11422289	G/C				intergenic_variant	Other	0.423932		0.547125	1.012
8:11422305	C/G				intergenic_variant	Other				8.187
8:11422309	C/T				intergenic_variant	Other			0.00179712	1.48
8:11422318	C/A				intergenic_variant	Other				9.414
8:11422326	T/C				intergenic_variant	Other	6.46287e-05		0.00579073	9.961
8:11422327	T/C				intergenic_variant	Other	0.067926		0.0764776	9.18
8:11422333	C/A				intergenic_variant	Other	3.23144e-05		0.000199681	6.312
8:18272860	A/C				intergenic_variant	Other				10.1
8:18272866	G/A				intergenic_variant	Other	3.22831e-05			2.287
8:18272881	G/A				intergenic_variant	Other	0.706648		0.644968	0.556
8:18272901	C/T				intergenic_variant	Other	0.425414		0.380791	1.785
8:18272907	C/T				intergenic_variant	Other	0.0495929		0.0463259	1.663
8:18272915	C/T				intergenic_variant	Other				7.211
8:18272923	G/A				intergenic_variant	Other				2.067
8:19796336	G/T				intergenic_variant	Other	9.68992e-05		0.000199681	8.223
8:19796373	C/A				intergenic_variant	Other	3.23102e-05			5.376
8:19796424	T/A				intergenic_variant	Other	3.2306e-05			0.959
8:19796486	A/G				intergenic_variant	Other	6.4587e-05			10.07
8:19796489	T/C				intergenic_variant	Other				5.618
8:19796506	G/A				intergenic_variant	Other	3.22851e-05		0.000798722	9.06
8:19796553	A/C				intergenic_variant	Other	3.23206e-05			7.9
8:19796570	G/A				intergenic_variant	Other	3.2306e-05			7.238
8:19796579	A/C				intergenic_variant	Other	0.000323164		0.000199681	9.647
8:19824805	T/C				intergenic_variant	Other				14.92
8:19824851	A/G				intergenic_variant	Other	9.68429e-05			1.92
8:19824868	G/A				intergenic_variant	Other	0.300006		0.289537	3.774
8:19824896	T/G				intergenic_variant	Other	0.199683		0.179313	4.968
8:19824910	A/C				intergenic_variant	Other				1.289
8:19824942	C/A				intergenic_variant	Other	9.68429e-05			3.952
8:19824994	G/A				intergenic_variant	Other				2.547
8:19844222	A/G				intergenic_variant	Other	0.0971097		0.10603	0.205
8:19844228	T/C				intergenic_variant	Other	0.175438		0.150559	1.996
8:19844242	C/A				intergenic_variant	Other	0.00498188		0.00359425	0.754
8:31031287	-/A				intergenic_variant	Other	9.74849e-05			4.041
8:31031287	T/A				intergenic_variant	Other	0.000227406			1.322
8:31031350	A/T				intergenic_variant	Other	0.000259		0.000399361	5.623
8:31031353	C/G				intergenic_variant	Other				1.078
8:31031438	A/C				intergenic_variant	Other	0.0031351		0.000199681	5.552
8:31031454	A/G				intergenic_variant	Other	6.46371e-05			4.843
8:31031470	T/C				intergenic_variant	Other				1.614
8:31031495	C/G				intergenic_variant	Other	0.000161823			3.556
8:31031513	T/C				intergenic_variant	Other	6.46245e-05			0.78
8:31031518	G/C				intergenic_variant	Other	6.46371e-05			0.619
8:31031521	A/G				intergenic_variant	Other	0.000161447		0.000399361	2.465
8:59311647	A/T				intergenic_variant	Other	3.22789e-05			6.781
8:59311689	T/C				intergenic_variant	Other				6.349
8:59311692	C/T				intergenic_variant	Other				0.01
8:59311693	G/A				intergenic_variant	Other				0.141
8:59311697	A/G				intergenic_variant	Other	0.732368		0.788738	4.41
8:59311721	A/G				intergenic_variant	Other				2.605
8:59311739	C/T				intergenic_variant	Other	0.000225981			1.61
8:59388519	A/-				intergenic_variant	Other	0.00381038		0.00439297	0.842
8:59388521	A/G				intergenic_variant	Other	6.46329e-05		0.000199681	0.619
8:59388531	C/T				intergenic_variant	Other	0.403218		0.428115	1.364
8:59388534	C/T				intergenic_variant	Other				2.784
8:59388565	T/C				intergenic_variant	Other	0.682368		0.720048	4.727
8:126442349	G/A				intergenic_variant	Other	0.0152314		0.00638978	11.34
8:126442407	C/G				intergenic_variant	Other	0.00206972		0.00279553	16.32
8:126442499	G/A				intergenic_variant	Other				22.4
8:126442524	G/-				intergenic_variant	Other				22.6
8:126442526	G/A				intergenic_variant	Other				22.6
8:126442527	A/-				intergenic_variant	Other				22.9
8:126442551	G/A				intergenic_variant	Other				22.4
8:126450753	G/A				intergenic_variant	Other	0.000387372			0.058
8:126450762	G/A				intergenic_variant	Other	0.00058117			11.14
8:126450796	G/A				intergenic_variant	Other				0.091
8:126450812	C/T				intergenic_variant	Other	0.00538988		0.00698882	0.286
8:126450844	G/A				intergenic_variant	Other			0.000199681	1.941
8:126482617	A/G				intergenic_variant	Other				18.71
8:126482621	C/A				intergenic_variant	Other	0.438978		0.416733	16.44
8:126482621	C/T				intergenic_variant	Other	0.000615405			16.69
8:126482621	C/A/T				intergenic_variant	Other	0.438978,0.000615405			16.44,16.69
8:126490931	G/A				intergenic_variant	Other	0.00415522		0.00239617	3.743
8:126490946	C/T				intergenic_variant	Other	0.000552378		0.00119808	3.084
8:126490972	A/T				intergenic_variant	Other	0.431975		0.404952	6.325
8:126491012	-/G				intergenic_variant	Other	0.653562		0.653155	0.472
8:126495783	A/G				intergenic_variant	Other				3.041
8:126495795	G/A				intergenic_variant	Other	0.0235264		0.0239617	0.132
8:126495818	C/T				intergenic_variant	Other	0.388301		0.286142	0.736
8:144294860	G/C				intergenic_variant	Other	0.197998		0.184505	0.097
8:144294878	C/T				intergenic_variant	Other	6.46287e-05			4.208
8:144294906	C/T				intergenic_variant	Other	3.23102e-05		0.000199681	5.742
8:144294926	T/C				intergenic_variant	Other	0.000484903		0.000199681	10.72
8:144294987	C/A				intergenic_variant	Other	0.000129291		0.000199681	13.3
8:144295015	C/G				intergenic_variant	Other				17.94
8:144295043	G/C				intergenic_variant	Other	3.23436e-05			18.52
8:144295050	G/A				intergenic_variant	Other				13.64
8:144299059	C/T				intergenic_variant	Other				5.001
8:144299067	T/C				intergenic_variant	Other	3.23625e-05			4.37
8:144299085	C/T				intergenic_variant	Other				4.296
8:144299091	C/T				intergenic_variant	Other				0.322
8:144299100	A/T				intergenic_variant	Other	0.00191013		0.00119808	0.84
8:144299103	C/T				intergenic_variant	Other				5.298
8:144299109	C/T				intergenic_variant	Other	0.000453221		0.000399361	2.054
8:144299110	G/A				intergenic_variant	Other	9.71188e-05			0.145
8:144299114	G/A				intergenic_variant	Other	0.00045325			0.207
8:144299193	G/A				intergenic_variant	Other	0.000194326		0.00119808	6.003
8:144299195	C/T				intergenic_variant	Other	3.2375e-05			3.479
8:144299213	C/G				intergenic_variant	Other				5.746
8:144299225	T/C				intergenic_variant	Other				5.222
8:144299227	C/G				intergenic_variant	Other				0.557
8:144299227	C/T				intergenic_variant	Other	0.336115		0.332069	0.808
8:144299228	G/C				intergenic_variant	Other				1.6
8:144299243	T/C				intergenic_variant	Other	0.336385		0.331669	6.17
8:144299256	C/G				intergenic_variant	Other	3.23981e-05			7.306
8:144299290	G/A				intergenic_variant	Other	0.00349832		0.000798722	2.602
9:22096055	A/G				intergenic_variant	Other	0.407399		0.403954	4.533
9:22096098	G/A				intergenic_variant	Other				3.36
9:22098531	G/C				intergenic_variant	Other	0.000355343		0.00159744	0.898
9:22098551	G/A				intergenic_variant	Other				0.391
9:22098569	A/G				intergenic_variant	Other	3.23039e-05			6.95
9:22098574	A/G				intergenic_variant	Other	0.397366		0.394968	9.339
9:22098619	A/G				intergenic_variant	Other	0.403013		0.402955	3.468
9:22134068	G/A				intergenic_variant	Other	0.142474		0.176518	0.872
9:22134071	G/A				intergenic_variant	Other	0.00406793		0.00179712	0.235
9:22134094	T/C				intergenic_variant	Other	0.142493		0.176318	4.974
9:107543040	A/C				intergenic_variant	Other	0.00248596		0.000599042	8.874
9:107543172	-/CA				intergenic_variant	Other	0.000581058		0.000998403	0.808
9:107543172	T/C				intergenic_variant	Other	0.352585		0.259385	2.072
9:107543173	-/C				intergenic_variant	Other	0.000582411		0.000998403	1.995
9:107543184	T/C				intergenic_variant	Other				9.58
9:107543222	C/T				intergenic_variant	Other				7.371
9:107543269	T/C				intergenic_variant	Other				6.317
9:107690535	G/C				intergenic_variant	Other	0.754431		0.787141	9.379
9:107690541	G/A				intergenic_variant	Other	0.0127302		0.0127796	15.52
9:107690541	G/C				intergenic_variant	Other	3.23102e-05			15.25
9:107690586	G/A				intergenic_variant	Other				16.67
9:107690588	C/T				intergenic_variant	Other				9.286
9:107690651	A/G				intergenic_variant	Other	0.000140627			7.212
9:107690655	-/G				intergenic_variant	Other				8.081
9:107690655	-/GGGTA				intergenic_variant	Other				8.081
9:107690655	-/GGGTG				intergenic_variant	Other	0.208772		0.206669	5.864
9:107690655	-/GGGTG/G				intergenic_variant	Other	0.208772			5.864,8.081
9:107690655	GGGTG/-				intergenic_variant	Other	9.24385e-05			7.398
9:107690663	T/G				intergenic_variant	Other	0.00029753			8.206
9:107690664	G/-				intergenic_variant	Other	4.95884e-05			1.856
9:107690669	T/G				intergenic_variant	Other				8.199
9:107690672	A/-				intergenic_variant	Other				8.336
9:107690676	T/A				intergenic_variant	Other	3.28623e-05			7.501
9:107690709	C/G				intergenic_variant	Other	0.469872		0.49401	8.356
9:107690733	G/A				intergenic_variant	Other	0.176796		0.220248	4.222
9:107690749	G/A				intergenic_variant	Other				9.116
9:135937119	T/C				intergenic_variant	Other	0.0115538			6.506
9:135937152	C/T				intergenic_variant	Other	0.0002589			3.185
9:135937183	C/G				intergenic_variant	Other	3.23583e-05		0.00119808	0.015
9:135937184	G/A				intergenic_variant	Other	0.00443854		0.00379393	0.021
9:135937193	C/G				intergenic_variant	Other				11.73
9:135937248	G/T				intergenic_variant	Other	0.189582			9.878
9:135937277	G/T				intergenic_variant	Other	0.0167011		0.0169728	0.357
9:135937308	A/G				intergenic_variant	Other	0.000193874		0.000998403	4.182
9:135937318	A/T				intergenic_variant	Other	0.00022623		0.000998403	0.081
9:135937359	G/A				intergenic_variant	Other	0.0024371			0.033
9:135947312	T/G				intergenic_variant	Other				11.9
9:135947349	G/A				intergenic_variant	Other	0.00638574		0.0081869	6.86
9:135947362	C/T				intergenic_variant	Other				0.12
9:135947407	T/G				intergenic_variant	Other				1.322
9:135947430	G/A				intergenic_variant	Other	9.73331e-05			0.528
9:135947432	A/T				intergenic_variant	Other	0.00645894		0.0081869	3.422
9:135947470	C/T				intergenic_variant	Other	9.72006e-05		0.00259585	1.244
9:135947473	C/T				intergenic_variant	Other	3.23792e-05		0.000199681	0.033
9:135947482	C/T				intergenic_variant	Other	0.000517766		0.000199681	0.064
9:135947486	G/A				intergenic_variant	Other	0.00123049		0.00199681	3.191
9:135947489	G/A				intergenic_variant	Other	0.00168383		0.0061901	1.069
9:135947498	C/G				intergenic_variant	Other				1.312
9:136153842	A/G				intergenic_variant	Other	0.00274477		0.00239617	2.333
9:136153846	C/T				intergenic_variant	Other	3.22893e-05		0.000199681	0.397
9:136153847	G/A				intergenic_variant	Other				1.007
9:136153863	C/T				intergenic_variant	Other				8.852
9:136153875	C/T				intergenic_variant	Other	0.195163		0.161342	7.401
9:136154297	T/C				intergenic_variant	Other				6.443
9:136154304	C/T				intergenic_variant	Other	0.0283996		0.161342	7.529
9:136154345	AAC/TGG				intergenic_variant	Other				7.433
9:136154351	-/GTTTCT				intergenic_variant	Other	0.00165539			5.984
9:136155000	C/T				intergenic_variant	Other	0.171054		0.139776	2.272
9:136155008	G/A				intergenic_variant	Other				2.356
9:139567383	G/A				intergenic_variant	Other	0.00938694		0.0111821	2.046
9:139567432	G/A				intergenic_variant	Other	0.00145546		0.000399361	7.88
9:139567474	G/A				intergenic_variant	Other	3.23541e-05			2.215
9:139567492	G/A				intergenic_variant	Other	0.00443337		0.00678914	0.166
9:139567503	C/G				intergenic_variant	Other	0.00181312		0.0071885	0.287
9:139567534	C/G				intergenic_variant	Other				1.823
9:139567537	A/G				intergenic_variant	Other	0.0808709		0.0804712	4.61
9:139567540	G/A				intergenic_variant	Other	3.23834e-05			1.097
9:139567543	G/A				intergenic_variant	Other	6.47794e-05			1.702
9:139567550	C/T				intergenic_variant	Other	3.2375e-05			6.88
9:139567568	C/T				intergenic_variant	Other	0.000582637			7.643
9:139567569	G/A				intergenic_variant	Other	0.00016197		0.000199681	0.8
9:139567583	C/T				intergenic_variant	Other				10.49
9:139581917	G/C				intergenic_variant	Other	0.00127827			10.48
9:139581919	G/T				intergenic_variant	Other				6.189
9:139581920	G/A				intergenic_variant	Other	0.000196477			9.454
9:139581920	G/C				intergenic_variant	Other	3.27461e-05			8.912
9:139581966	G/T				intergenic_variant	Other				10.68
9:139581980	A/C				intergenic_variant	Other				9.372
9:139581983	C/A				intergenic_variant	Other	0.0189767		0.0285543	8.836
9:139581987	C/T				intergenic_variant	Other	0.000268871			8.604
9:139581994	A/C				intergenic_variant	Other	0.996448		0.998403	9.884
9:139582014	T/C				intergenic_variant	Other				11.57
9:139582016	A/C				intergenic_variant	Other				12.19
9:139582019	A/C				intergenic_variant	Other				10.6
9:139582026	G/C				intergenic_variant	Other	0.000518493			13.72
9:139582045	C/T				intergenic_variant	Other	7.53409e-05		0.000199681	5.606
9:139582061	C/T				intergenic_variant	Other				6.602
9:139582111	C/T				intergenic_variant	Other	3.27097e-05		0.000199681	3.654
10:44753848	G/A				intergenic_variant	Other	0.00200271		0.00139776	1.595
10:44753859	A/G				intergenic_variant	Other				5.027
10:44753867	T/C				intergenic_variant	Other	0.235452		0.332668	1.515
10:44775780	G/T				intergenic_variant	Other	0.000193648			6.191
10:44775824	C/T				intergenic_variant	Other	0.244679		0.336262	9.042
10:44775825	G/A				intergenic_variant	Other				10.42
10:90973070	AAAGAAAAGAAAAG/-				intergenic_variant	Other				8.059
10:90973071	AAGAAAAG/-				intergenic_variant	Other	0.000101502			4.025
10:90973079	-/A				intergenic_variant	Other				8.059
10:90973080	-/AAAG				intergenic_variant	Other				6.811
10:90973081	-/AAGAAAAGAAAAG				intergenic_variant	Other				6.84
10:90973082	AG/-				intergenic_variant	Other	0.00302845			4.64
10:90973084	-/AAA				intergenic_variant	Other	0.000400828			4.687
10:90973084	-/AAAAGAAA				intergenic_variant	Other	0.00818358			4.371
10:90973084	A/-				intergenic_variant	Other				6.81
10:90973085	AAAG/-				intergenic_variant	Other				7.844
10:90973086	A/-				intergenic_variant	Other				6.781
10:90973089	AA/-				intergenic_variant	Other	0.00349082			6.925
10:90973091	AAGAAAAGAAAAG/-				intergenic_variant	Other	0.0154993			8.496
10:90973093	GAAAAGAAAAGAAAAA/-				intergenic_variant	Other				9.011
10:90973094	A/T				intergenic_variant	Other	6.595e-05			8.599
10:90973094	AAAAGAA/-				intergenic_variant	Other				8.764
10:90973094	AAAAGAAAAGAAA/-				intergenic_variant	Other	0.000431836			8.279
10:90973096	AAGAAAAG/-				intergenic_variant	Other	0.000751978			7.045
10:90973099	-/AAAAGAA				intergenic_variant	Other	0.00268132			6.416
10:90973099	AAAAGAAA/-				intergenic_variant	Other	0.00147473			7.034
10:90973104	AAA/-				intergenic_variant	Other	0.000271315			6.618
10:90973106	-/AAG				intergenic_variant	Other	3.26776e-05			6.72
10:90973107	-/AG				intergenic_variant	Other				9.011
10:90973131	G/C				intergenic_variant	Other				10.81
10:90973138	T/G				intergenic_variant	Other	3.25797e-05			12.69
10:90973154	A/C				intergenic_variant	Other				16.23
10:90973159	C/T				intergenic_variant	Other				17.51
10:90973173	C/A				intergenic_variant	Other	0.00256627		0.00279553	2.187
10:90973198	T/C				intergenic_variant	Other	0.000226171		0.000199681	0.722
10:90973204	C/T				intergenic_variant	Other	0.00927482		0.00419329	0.662
10:90973212	C/A				intergenic_variant	Other	0.000646371		0.000199681	1.809
10:90973221	T/G				intergenic_variant	Other				2.801
10:90973271	G/A				intergenic_variant	Other	0.00568696		0.0061901	0.973
10:91011856	C/T				intergenic_variant	Other				7.931
10:91011867	G/C				intergenic_variant	Other	0.00132361		0.00139776	5.373
10:94839595	C/T				intergenic_variant	Other	0.000322997			10.66
10:94839618	G/A				intergenic_variant	Other	3.22914e-05			4.942
10:94839642	G/A				intergenic_variant	Other	0.431993		0.524361	5.001
10:94839656	G/A				intergenic_variant	Other	3.22914e-05		0.00199681	7.431
10:94839690	T/A				intergenic_variant	Other	6.46037e-05			1.608
11:818680	T/G				intergenic_variant	Other	0.000678076			9.098
11:818834	C/T				intergenic_variant	Other			0.000199681	11.39
11:818887	A/T				intergenic_variant	Other	3.23102e-05			7.248
11:825580	G/A				intergenic_variant	Other	6.46245e-05			0.288
11:825597	C/T				intergenic_variant	Other	6.45661e-05			6.908
11:825720	C/T				intergenic_variant	Other				3.098
11:825721	C/T				intergenic_variant	Other				6.337
11:825738	C/T				intergenic_variant	Other	0.000517866		0.000998403	4.34
11:825754	C/T				intergenic_variant	Other	0.00717286		0.0113818	5.92
11:825763	G/A				intergenic_variant	Other	0.00792162		0.00998403	2.366
11:825767	C/T				intergenic_variant	Other	3.2306e-05		0.00559105	7.06
11:825776	T/G				intergenic_variant	Other	0.000290961			3.12
11:825777	C/T				intergenic_variant	Other	0.506514		0.375399	4.108
11:825794	C/G				intergenic_variant	Other				0.398
11:825811	G/A				intergenic_variant	Other	0.0254588		0.0307508	3.916
11:2182457	C/T				intergenic_variant	Other	3.23729e-05			0.766
11:2182495	C/G				intergenic_variant	Other	0.882862		0.872604	3.792
11:2182519	T/C				intergenic_variant	Other	0.000551447			12.57
11:2182521	G/-				intergenic_variant	Other				12.8
11:2182525	CTGG/A				intergenic_variant	Other				11.4538
11:2182527	G/-				intergenic_variant	Other	0.0108238		0.00279553	10.15
11:2182530	G/A				intergenic_variant	Other				8.423
11:2182531	T/C				intergenic_variant	Other				4.97
11:2182532	G/-				intergenic_variant	Other	0.000162274			5.348
11:2182532	GGGGGGGTC/-				intergenic_variant	Other				3.5743
11:2182603	G/A				intergenic_variant	Other				6.942
11:2182609	C/A				intergenic_variant	Other			0.00179712	8.415
11:2182612	C/T				intergenic_variant	Other	6.48929e-05			5.31
11:2182615	G/C				intergenic_variant	Other				3.797
11:2182655	A/G				intergenic_variant	Other	3.24528e-05		0.000399361	2.326
11:10388782	A/G				intergenic_variant	Other	0.280924		0.369808	0.304
11:17406571	G/A				intergenic_variant	Other				4.68
11:17406588	A/G				intergenic_variant	Other	0.439869		0.461661	2.211
11:17406588	AG/GT				intergenic_variant	Other				1.7815
11:17406593	G/-				intergenic_variant	Other	0.0386235		0.0445288	0.795
11:17406600	G/C				intergenic_variant	Other				7.689
11:17406605	A/G				intergenic_variant	Other	0.000291017		0.000798722	1.597
11:17406607	C/G				intergenic_variant	Other	0.493902		0.504393	3.545
11:17406614	A/G				intergenic_variant	Other				5.783
11:17406618	C/A				intergenic_variant	Other	3.23081e-05			4.31
11:17406621	C/T				intergenic_variant	Other				1.728
11:17406632	T/C				intergenic_variant	Other	0.441239		0.464257	2.963
11:17406637	C/T				intergenic_variant	Other				5.423
11:17406653	G/A				intergenic_variant	Other	0.0272463		0.0227636	6.386
11:17406677	G/A				intergenic_variant	Other	0.000258481		0.000399361	4.768
11:17406677	G/C				intergenic_variant	Other				3.826
11:17406690	G/C				intergenic_variant	Other	3.2306e-05			7.597
11:17406708	G/A				intergenic_variant	Other			0.00139776	0.596
11:17406741	A/G				intergenic_variant	Other				3.62
11:17410900	G/A				intergenic_variant	Other	0.000165893		0.00379393	11.55
11:17410966	T/C				intergenic_variant	Other	0.0077127			14.37
11:17410988	G/C				intergenic_variant	Other	0.0406716			8.809
11:17411016	A/G				intergenic_variant	Other				4.329
11:17411020	C/T				intergenic_variant	Other	0.662484		0.701877	3.809
11:17411085	G/T				intergenic_variant	Other	0.000163495			1.97
11:17411122	C/A				intergenic_variant	Other	0.00224566		0.000199681	8.389
11:17414202	C/G				intergenic_variant	Other				6.446
11:17414272	A/G				intergenic_variant	Other	3.22914e-05			5.797
11:17414344	C/T				intergenic_variant	Other				2.412
11:17414397	C/T				intergenic_variant	Other			0.000199681	1.443
11:17414409	C/T				intergenic_variant	Other	0.00477789		0.00299521	1.594
11:17414420	T/C				intergenic_variant	Other	0.000904159		0.000399361	1.936
11:17498395	C/T				intergenic_variant	Other	0.00332346	0.001703	0.00339457	11.75
11:17498411	G/T				intergenic_variant	Other				10.28
11:17498415	G/T				intergenic_variant	Other				0.462
11:17498431	C/T				intergenic_variant	Other	0.000893034			10.15
11:17498446	C/A				intergenic_variant	Other				12.92
11:17498471	C/G				intergenic_variant	Other	3.27933e-05			1.236
11:17498537	GC/-				intergenic_variant	Other	0.00165714			7.239
11:17498538	C/G				intergenic_variant	Other	0.00113533		0.000399361	7.316
11:17498566	G/A				intergenic_variant	Other				6.977
11:17498608	G/T				intergenic_variant	Other			0.000599042	8.685
11:17498616	G/A				intergenic_variant	Other				13.58
11:17498657	G/T				intergenic_variant	Other				6.27
11:17498667	G/A				intergenic_variant	Other				5.666
11:18664191	G/C				intergenic_variant	Other	0.00265012		0.00579073	0.41
11:18664208	G/T				intergenic_variant	Other	0.00135668		0.000199681	0.879
11:18664241	T/G				intergenic_variant	Other	0.54065		0.461462	1.567
11:18664268	G/A				intergenic_variant	Other	3.22893e-05			1.786
11:62457508	C/G				intergenic_variant	Other			0.000998403	10.73
11:62457588	T/A				intergenic_variant	Other				9.318
11:62457678	G/A				intergenic_variant	Other	3.23102e-05			2.359
11:62457696	G/A				intergenic_variant	Other				2.535
11:62476685	G/A				intergenic_variant	Other		0.0001552		16.71
11:62476700	G/C				intergenic_variant	Other				14.71
11:62476733	T/C				intergenic_variant	Other				11.96
11:62476754	C/A				intergenic_variant	Other				10.4
11:62476766	G/C				intergenic_variant	Other				8.198
11:62476807	C/A				intergenic_variant	Other				6.981
11:62476817	A/C				intergenic_variant	Other				8.829
11:62476825	CA/-				intergenic_variant	Other				8.702
11:62476875	A/C				intergenic_variant	Other	0.00025895	5.97e-05		6.609
11:62476892	G/T				intergenic_variant	Other	6.46538e-05			9.539
11:62476903	C/G				intergenic_variant	Other				5.66
11:62476909	T/A				intergenic_variant	Other	6.48761e-05		0.000199681	8.118
11:62476936	G/C				intergenic_variant	Other	0.000452694	0.0004845		9.835
11:62476942	G/C				intergenic_variant	Other	0.00235895	0.00164	0.00259585	8.526
11:62476967	A/T				intergenic_variant	Other	0.000517364			9.922
11:62476975	G/-				intergenic_variant	Other	0.000776046	0.0009482	0.000798722	3.34
11:62476979	C/G				intergenic_variant	Other	0.00388199	0.000815	0.000399361	7.532
11:62476983	-/TAGGAGGG				intergenic_variant	Other		0.000126		6.42
11:62476996	G/A				intergenic_variant	Other		0.0001317	0.000199681	18.79
11:62477018	G/A				intergenic_variant	Other	3.23332e-05			8.797
11:62477029	C/G				intergenic_variant	Other	6.46663e-05			8.837
11:62477039	C/T				intergenic_variant	Other	3.23206e-05	6.975e-05		9.865
11:62477049	C/T				intergenic_variant	Other				21.9
11:62477065	T/G				intergenic_variant	Other				13.25
11:62477070	T/C				intergenic_variant	Other				14.78
11:62477114	T/C				intergenic_variant	Other				9.817
11:62477134	TT/-				intergenic_variant	Other	3.23206e-05	0.002277	0.00399361	19.63
11:62477164	T/C				intergenic_variant	Other				9.909
11:62477171	A/G				intergenic_variant	Other				13.67
11:62477223	A/G				intergenic_variant	Other				9.939
11:62477226	C/T				intergenic_variant	Other				7.575
11:62477263	C/T				intergenic_variant	Other				7.574
11:62477307	G/T				intergenic_variant	Other				4.003
11:62477337	A/G				intergenic_variant	Other	0.000226011			10.94
11:62477339	T/C				intergenic_variant	Other	0.764474		0.760184	10.34
11:116648900	T/C				intergenic_variant	Other	0.00965388		0.00778754	5.576
11:116659864	C/T				intergenic_variant	Other	9.6918e-05		0.000199681	1.865
11:116659895	G/A				intergenic_variant	Other				2.918
11:116659901	C/A				intergenic_variant	Other	3.2306e-05			0.729
11:116659959	G/T				intergenic_variant	Other	6.45911e-05		0.000199681	6.596
11:116660001	G/A				intergenic_variant	Other	0.000322935		0.000399361	12.71
11:116660008	A/G				intergenic_variant	Other	0.00452255		0.00998403	11.26
11:116660071	C/T				intergenic_variant	Other			0.00119808	15.66
11:116660072	G/A				intergenic_variant	Other	0.00559508		0.00738818	12.64
11:116663147	C/T				intergenic_variant	Other				15.56
11:116663161	A/G				intergenic_variant	Other				15.71
11:116663239	C/A				intergenic_variant	Other				12.08
11:116663319	T/C				intergenic_variant	Other	0.00911206		0.0145767	4.671
11:116663321	C/T				intergenic_variant	Other				6.526
11:116663370	C/A				intergenic_variant	Other				9.076
11:116663675	G/A				intergenic_variant	Other	0.0942713		0.0465256	10.28
11:116663701	G/A				intergenic_variant	Other	0.000419815		0.000798722	1.313
11:116663707	G/A				intergenic_variant	Other	0.899677		0.837061	4.823
11:116663743	G/A				intergenic_variant	Other	0.000387923		0.000399361	3.486
11:116691186	T/C				intergenic_variant	Other	0.000161603		0.000798722	5.143
11:116691215	T/C				intergenic_variant	Other			0.00139776	2.704
11:116691291	T/C				intergenic_variant	Other				4.673
11:116691375	C/T				intergenic_variant	Other				6.398
11:116691406	C/T				intergenic_variant	Other			0.000199681	0.04
11:116691410	A/G				intergenic_variant	Other	0.00200284		0.000798722	0.179
11:116694016	G/A				intergenic_variant	Other				3.632
11:116694044	A/G				intergenic_variant	Other				0.036
11:116694054	T/G				intergenic_variant	Other	0.00220107		0.00259585	7.372
11:116694055	C/G				intergenic_variant	Other	0.042591		0.0161741	3.371
11:116694082	C/A				intergenic_variant	Other	0.000484653		0.000599042	8.614
11:116694085	T/C				intergenic_variant	Other				2.334
11:116694114	C/T				intergenic_variant	Other	3.23039e-05		0.000199681	21.6
11:116694123	G/A				intergenic_variant	Other	0.000290716		0.000399361	17.91
11:116694123	G/C				intergenic_variant	Other				17.46
11:116694202	C/T				intergenic_variant	Other				2.388
11:116700436	C/T				intergenic_variant	Other	0.000614688		0.000399361	5.477
11:116700484	G/A				intergenic_variant	Other	6.46956e-05		0.000798722	1.202
11:116700487	C/T				intergenic_variant	Other	0.00187508		0.000199681	1.491
11:116700488	G/A				intergenic_variant	Other	0.00061429			4.961
11:116700527	C/T				intergenic_variant	Other	0.00284495		0.00359425	2.682
11:116700537	GCAGGTGACCTTT/-				intergenic_variant	Other	0.000581846			15.72
11:116700541	G/C				intergenic_variant	Other	6.4658e-05		0.000599042	14.86
11:116700575	C/G				intergenic_variant	Other				10.88
11:116700598	AAC/-				intergenic_variant	Other	9.70622e-05		0.00119808	14.62
11:116700616	T/G				intergenic_variant	Other	0.00252297		0.000399361	4.898
11:116700620	T/C				intergenic_variant	Other				8.343
11:116703798	C/T				intergenic_variant	Other				2.355
11:116703933	G/T				intergenic_variant	Other				1.545
11:116703948	T/C				intergenic_variant	Other				3.7
11:116703951	C/T				intergenic_variant	Other	3.22935e-05		0.000199681	0.052
11:116706284	C/T				intergenic_variant	Other				6.803
11:116706311	G/A				intergenic_variant	Other	0.000129141			11.86
11:116706343	T/C				intergenic_variant	Other	0.147148		0.160942	2.87
11:116706346	A/T				intergenic_variant	Other	0.0627706		0.086262	1.982
11:116706383	C/T				intergenic_variant	Other	0.00158177		0.000798722	8.884
11:116706412	G/C				intergenic_variant	Other				5.924
11:122522375	T/C				intergenic_variant	Other	0.39895		0.382588	3.806
11:122522383	T/-				intergenic_variant	Other				4.825
11:122522405	G/A				intergenic_variant	Other	0.00116324		0.000998403	9.174
11:122522414	G/A				intergenic_variant	Other				6.626
12:20473726	T/C				intergenic_variant	Other	0.000968617		0.000998403	3.846
12:20473758	C/A				intergenic_variant	Other	0.393124		0.336062	9.179
12:20473803	T/A				intergenic_variant	Other				5.744
12:50497370	-/G				intergenic_variant	Other	0.000226552			0.839
12:50497370	G/A				intergenic_variant	Other	0.000161718			1.722
12:50497375	G/T				intergenic_variant	Other	0.000484684			0.413
12:50497386	A/T				intergenic_variant	Other	3.23394e-05			0.881
12:50497411	A/-				intergenic_variant	Other	0.000355527			6.553
12:50497537	T/C				intergenic_variant	Other	6.46747e-05			6.53
12:50497591	A/G				intergenic_variant	Other	0.000258833		0.000199681	5.832
12:50505128	A/G				intergenic_variant	Other				11.25
12:50505158	T/C				intergenic_variant	Other	0.000581997		0.000998403	8.581
12:50505233	G/A				intergenic_variant	Other				13
12:50505260	C/T				intergenic_variant	Other	0.0045575		0.000798722	6.474
12:50505272	T/C				intergenic_variant	Other				5.862
12:112072424	A/G				intergenic_variant	Other	0.29065		0.132388	8.201
12:112072472	G/A				intergenic_variant	Other	3.23604e-05			0.07
12:112072474	G/A				intergenic_variant	Other	6.49393e-05			0.462
12:121388936	G/C				intergenic_variant	Other				2.703
12:121388962	A/C				intergenic_variant	Other	0.690921		0.691294	4.185
12:121389007	G/A				intergenic_variant	Other				6.561
12:121416300	C/A				intergenic_variant	Other	3.23081e-05			18.42
12:121416338	AT/-				intergenic_variant	Other				21.2
12:125261593	C/T				intergenic_variant	Other	0.547411		0.489217	0.8
12:125261607	C/G				intergenic_variant	Other	0.00022604			0.418
12:125261932	G/T				intergenic_variant	Other				1.26
12:125262019	AAC/-				intergenic_variant	Other	0.000129216			1.562
12:125262024	C/T				intergenic_variant	Other			0.000199681	1.182
12:125262045	C/T				intergenic_variant	Other	0.000129299			0.547
12:125262061	G/A				intergenic_variant	Other				3.928
12:125262101	A/G				intergenic_variant	Other				4.323
12:125262102	GAG/-				intergenic_variant	Other	6.45786e-05			3.253
12:125262104	G/A				intergenic_variant	Other	0.594122		0.618211	1.683
12:125262110	C/T				intergenic_variant	Other	0.000613457		0.000998403	3.337
12:125262111	G/A				intergenic_variant	Other	0.000322872		0.000798722	1.574
12:125262138	C/T				intergenic_variant	Other	0.000290529		0.000599042	1.538
12:125262139	G/A				intergenic_variant	Other	0.00119532		0.000798722	0.313
12:125348523	CC/GA				intergenic_variant	Other				2.3185
12:125348535	T/C				intergenic_variant	Other	0.000608602			7.057
12:125348536	CG/-				intergenic_variant	Other				9.78
12:125348536	CGGGGCGGGGA/-				intergenic_variant	Other	0.00223154		0.00399361	15.6
12:125348537	G/T				intergenic_variant	Other				9.345
12:125348540	GC/-				intergenic_variant	Other				16
12:125348543	GG/-				intergenic_variant	Other				15.61
12:125348548	G/A				intergenic_variant	Other	0.0187194		0.0423323	14.63
12:125348599	C/T				intergenic_variant	Other	9.76499e-05			7.413
12:125348602	G/T				intergenic_variant	Other	0.000162369			8.009
12:125348666	C/T				intergenic_variant	Other	0.000291262		0.000798722	9.31
12:125348669	G/C				intergenic_variant	Other	0.00216927		0.00139776	8.181
12:125348676	C/A				intergenic_variant	Other	0.00624232		0.0061901	4.141
12:125348689	T/C				intergenic_variant	Other				8.174
12:125348692	A/G				intergenic_variant	Other	9.70999e-05			5.873
12:125348728	C/T				intergenic_variant	Other	0.000129416			0.187
12:125348758	T/A				intergenic_variant	Other				4.429
13:28493933	G/A				intergenic_variant	Other	0.000161457			4.79
13:28493936	A/G				intergenic_variant	Other				9.964
13:28493997	G/A				intergenic_variant	Other	0.313706		0.328075	14.56
13:28494000	C/A				intergenic_variant	Other	9.6918e-05			12.12
13:28494073	G/C				intergenic_variant	Other				18.74
13:28494075	C/A				intergenic_variant	Other	3.23499e-05			15.04
13:28494109	C/G				intergenic_variant	Other	3.23708e-05			6.823
13:28494117	G/A				intergenic_variant	Other				9.157
13:28494122	C/T				intergenic_variant	Other	9.70937e-05			9.519
13:28494167	G/-				intergenic_variant	Other	0.22814		0.250599	12.58
13:28500491	G/A				intergenic_variant	Other				0.68
13:28500496	T/C				intergenic_variant	Other	0.611352		0.659545	0.75
13:28500530	C/T				intergenic_variant	Other	0.000226113			6.406
13:28500560	T/C				intergenic_variant	Other	0.00491146		0.00798722	1.095
13:28500570	C/A				intergenic_variant	Other				0.003
13:28500600	G/C				intergenic_variant	Other	0.00491273		0.00798722	2.72
13:28500601	A/T				intergenic_variant	Other				6.173
13:28500634	G/C				intergenic_variant	Other	0.0049121		0.00798722	0.298
13:28500638	T/A				intergenic_variant	Other	3.22789e-05			3.265
13:28500661	A/G				intergenic_variant	Other	0.00490639		0.00798722	3.105
13:28500666	T/C				intergenic_variant	Other	0.00490924		0.00798722	0.529
15:58678475	A/G				intergenic_variant	Other	6.46204e-05			0.851
15:58678485	C/G				intergenic_variant	Other	0.00371375		0.000399361	1.711
15:58678498	G/A				intergenic_variant	Other	0.00484465		0.00399361	2.256
15:58678512	C/T				intergenic_variant	Other	0.249191		0.192692	5.967
15:58678543	C/T				intergenic_variant	Other	0.986473		0.986821	0.484
15:58683333	C/A				intergenic_variant	Other	0.00749112		0.0071885	3.113
15:58683347	A/T				intergenic_variant	Other	0.000839197		0.000998403	1.228
15:58683348	G/C				intergenic_variant	Other	0.000484277		0.000599042	0.35
15:58683365	CA/TG				intergenic_variant	Other				1.02617
15:58683366	A/G				intergenic_variant	Other	0.573022		0.527955	0.71
15:58683367	C/T				intergenic_variant	Other				0.335
15:58683382	C/T				intergenic_variant	Other	0.00300291		0.00359425	5.532
15:58683383	G/A				intergenic_variant	Other				1.122
15:58683410	C/T				intergenic_variant	Other	0.170986		0.198083	0.034
15:58723939	G/A				intergenic_variant	Other	0.330995		0.394369	7.431
15:58724000	T/G				intergenic_variant	Other	6.45536e-05			3.218
15:58724018	-/G				intergenic_variant	Other	0.000322768		0.00139776	2.866
15:58724028	C/T				intergenic_variant	Other	0.000129141			0.607
15:58724075	G/T				intergenic_variant	Other	3.22726e-05			0.653
15:58724096	G/C				intergenic_variant	Other	0.00303422		0.00179712	0.65
15:58724154	A/C				intergenic_variant	Other				13.27
15:58861088	C/T				intergenic_variant	Other	0.00371399		0.00319489	1.654
15:58861111	T/C				intergenic_variant	Other				5.517
15:58861112	A/G				intergenic_variant	Other				9.439
15:58861191	A/G				intergenic_variant	Other				8.318
15:58861201	A/G				intergenic_variant	Other				4.46
15:58861323	T/G				intergenic_variant	Other				6.587
15:63396820	T/C				intergenic_variant	Other				4.136
15:63396823	C/T				intergenic_variant	Other	6.45828e-05			0.251
15:63396824	G/A				intergenic_variant	Other	0.0212477		0.0147764	1.031
15:63396827	C/T				intergenic_variant	Other			0.000199681	1.756
15:63396849	C/A				intergenic_variant	Other				1.25
15:63396858	A/G				intergenic_variant	Other	3.2396e-05			7.322
15:63396865	C/-				intergenic_variant	Other	3.26477e-05			1.289
15:63396867	A/C				intergenic_variant	Other	0.003885		0.00519169	0.097
15:63396867	A/G				intergenic_variant	Other	0.779008		0.815895	0.114
15:63396877	T/C				intergenic_variant	Other	0.000419492		0.000199681	8.797
15:63396885	C/A				intergenic_variant	Other	0.779659		0.816294	6.186
15:63396902	C/T				intergenic_variant	Other	0.000170561		0.000399361	4.981
15:63396905	T/-				intergenic_variant	Other	0.778549		0.816094	0.188
15:63396910	T/C				intergenic_variant	Other	6.45911e-05			1.647
15:63396912	T/C				intergenic_variant	Other	6.6454e-05			4.366
15:90207359	T/C				intergenic_variant	Other	0.0115527		0.0129792	0.552
15:90207364	A/T				intergenic_variant	Other				2.652
15:90207444	G/A				intergenic_variant	Other				0.161
15:90207481	-/T				intergenic_variant	Other	3.37359e-05			1.572
15:90207485	T/C				intergenic_variant	Other				5.802
15:90207534	C/A				intergenic_variant	Other	0.00426573			0.006
15:90207540	T/A				intergenic_variant	Other	0.0331684		0.01877	1.796
15:90207544	-/A				intergenic_variant	Other				0.925
15:90207544	-/AT				intergenic_variant	Other	0.0546403			0.367
15:90207544	-/ATAT				intergenic_variant	Other				0.348
15:90207544	-/ATATAT				intergenic_variant	Other				0.33
15:90207544	-/ATATATAT				intergenic_variant	Other	0.0884054			0.313
15:90207544	-/ATATATATAT				intergenic_variant	Other	0.170586			0.296
15:90207544	-/ATATATATATAT				intergenic_variant	Other	0.0778421			0.281
15:90207544	-/ATATATATATATAT				intergenic_variant	Other				0.266
15:90207544	-/ATATATATATATATAT				intergenic_variant	Other				0.252
15:90207544	-/T				intergenic_variant	Other				0.925
15:90207544	-/AT/ATATATATATATAT				intergenic_variant	Other	0.0546403			0.367,0.266
15:90207544	-/ATAT/ATATATAT				intergenic_variant	Other	0.0884054			0.348,0.313
15:90207544	-/ATAT/ATATATATATAT				intergenic_variant	Other	0.0778421			0.348,0.281
15:90207544	-/ATATAT/ATATATATATAT				intergenic_variant	Other	0.0778421			0.33,0.281
15:90207544	-/ATATAT/ATATATATATATAT				intergenic_variant	Other				0.33,0.266
15:90207544	-/ATATATAT/ATATAT				intergenic_variant	Other	0.0884054			0.313,0.33
15:90207544	-/ATATATAT/ATATATATATAT				intergenic_variant	Other	0.0884054,0.0778421			0.313,0.281
15:90207544	-/ATATATAT/ATATATATATATATAT				intergenic_variant	Other	0.0884054			0.313,0.252
15:90207544	-/ATATATATAT/AT				intergenic_variant	Other	0.0546403,0.170586			0.296,0.367
15:90207544	-/ATATATATAT/ATAT				intergenic_variant	Other	0.170586			0.296,0.348
15:90207544	-/ATATATATAT/ATATAT				intergenic_variant	Other	0.170586			0.296,0.33
15:90207544	-/ATATATATAT/ATATATAT				intergenic_variant	Other	0.0884054,0.170586			0.296,0.313
15:90207544	-/ATATATATAT/ATATATATATAT				intergenic_variant	Other	0.0778421,0.170586			0.296,0.281
15:90207544	-/ATATATATAT/ATATATATATATAT				intergenic_variant	Other	0.170586			0.296,0.266
15:90207544	A/-				intergenic_variant	Other				0.925
15:90207544	AT/-				intergenic_variant	Other	0.144681		0.167532	0.348
15:90207544	ATA/-				intergenic_variant	Other				0.853111
15:90207544	ATAT/-				intergenic_variant	Other	0.0296152			0.331
15:90207544	ATATAT/-				intergenic_variant	Other				0.314
15:90207544	ATATATAT/-				intergenic_variant	Other				0.937
15:90207544	ATATATATAT/-				intergenic_variant	Other				0.383
15:90207545	T/-				intergenic_variant	Other				0.937
15:90207555	T/A				intergenic_variant	Other				0.687
15:90207566	A/G				intergenic_variant	Other	7.59994e-05			0.175
15:90207567	T/C				intergenic_variant	Other	0.000495125			3.071
15:90207569	T/C				intergenic_variant	Other	0.0146596			2.752
15:90207570	-/AC				intergenic_variant	Other	0.0073298			1.145
15:90207570	A/G				intergenic_variant	Other				1.841
15:90207571	C/T				intergenic_variant	Other	0.00605441			0.445
15:90207573	C/T				intergenic_variant	Other	0.00549934			0.022
15:90207579	C/T				intergenic_variant	Other	0.00297519			0.074
15:90222657	C/T				intergenic_variant	Other				2.564
15:90222662	C/T				intergenic_variant	Other				15.15
15:90222682	G/C				intergenic_variant	Other	0.000225996		0.000998403	13.38
15:90222707	G/T				intergenic_variant	Other	0.00029081		0.000199681	3.894
15:90222863	G/T				intergenic_variant	Other	0.174077		0.137979	7.151
16:903418	C/T				intergenic_variant	Other	0.00576612		0.00738818	0.793
16:903426	G/A				intergenic_variant	Other	0.497332		0.587061	0.254
16:903439	C/G				intergenic_variant	Other				1.469
16:903440	C/T				intergenic_variant	Other	0.000161865			0.384
16:903446	T/C				intergenic_variant	Other				0.313
16:903473	G/A				intergenic_variant	Other	0.00576164		0.00738818	2.449
16:903493	C/T				intergenic_variant	Other	6.47124e-05		0.000399361	1.554
16:903548	G/A				intergenic_variant	Other	0.00116399		0.00219649	0.717
16:1020998	T/-				intergenic_variant	Other				9.042
16:1020999	C/-				intergenic_variant	Other				11.02
16:1021000	C/-				intergenic_variant	Other				9.195
16:1021001	C/A				intergenic_variant	Other	0.0011429	0.062	0.198283	6.918
16:1021001	CG/-				intergenic_variant	Other				7.654
16:1021001	CGG/-				intergenic_variant	Other	0.226876	0.108		6.975
16:1021001	CGGAGGCCCCGCCCATTCT/-				intergenic_variant	Other	0.183373	0.03	0.314497	8.452
16:1021002	G/-				intergenic_variant	Other				7.654
16:1021002	GGAGGCCCCGCCCATTCT/-				intergenic_variant	Other				8.23106
16:1021003	GAGGCCCCGCCCATTCT/-				intergenic_variant	Other				9.788
16:1021003	GAGGCCCCGCCCATTCTC/-				intergenic_variant	Other				8.41281
16:1021004	A/-				intergenic_variant	Other				8.686
16:1021004	AGGCCCCGCCC/-				intergenic_variant	Other				9.355
16:1021005	GGCCCCGCCCATTCT/-				intergenic_variant	Other				8.33909
16:1021005	GGCCCCGCCCATTCTC/-				intergenic_variant	Other	0.228258	0.113		9.963
16:1021006	GC/-				intergenic_variant	Other				7.481
16:1021006	GCCCC/-				intergenic_variant	Other				7.663
16:1021006	GCCCCGCCCATTCT/-				intergenic_variant	Other				9.788
16:1021006	GCCCCGCCCATTCTC/-				intergenic_variant	Other				8.43655
16:1021007	C/-				intergenic_variant	Other				7.481
16:1021007	CCC/-				intergenic_variant	Other				7.10611
16:1021007	CCCCGCCC/-				intergenic_variant	Other				9.058
16:1021007	CCCCGCCCATTCT/-				intergenic_variant	Other				9.788
16:1021007	CCCCGCCCATTCTC/-				intergenic_variant	Other				10.76
16:1021008	CCCG/-				intergenic_variant	Other				7.663
16:1021008	CCCGCCCATTCT/-				intergenic_variant	Other				8.50956
16:1021010	CGCCCATTCTCGGAGG/-				intergenic_variant	Other				13.84
16:1021010	CGCCCATTCTCGGAGGCC/-				intergenic_variant	Other				10.1363
16:1021011	G/C				intergenic_variant	Other		2.482e-05		6.907
16:1021012	CC/-				intergenic_variant	Other				9.053
16:1021012	CCC/-				intergenic_variant	Other				8.69455
16:1021012	CCCATTCT/-				intergenic_variant	Other				9.788
16:1021012	CCCATTCTC/-				intergenic_variant	Other				9.32182
16:1021012	CCCATTCTCGGAGGCCCC/-				intergenic_variant	Other				10.7703
16:1021013	C/-				intergenic_variant	Other				9.053
16:1021013	C/G				intergenic_variant	Other				8.488
16:1021013	CCAT/-				intergenic_variant	Other				9.787
16:1021013	CCATTCT/-				intergenic_variant	Other				9.788
16:1021014	CATTCT/-				intergenic_variant	Other				9.34106
16:1021014	CATTCTCGGAGGCCCCG/-				intergenic_variant	Other				14.3
16:1021015	ATTCTCGG/-				intergenic_variant	Other				11.52
16:1021016	T/C				intergenic_variant	Other				9.787
16:1021016	TTCTC/-				intergenic_variant	Other	3.30797e-05	2.535e-05		9.993
16:1021016	TTCTCGGAGGCCCC/-				intergenic_variant	Other				14.3
16:1021017	TC/-				intergenic_variant	Other				9.788
16:1021017	TCTC/-				intergenic_variant	Other				10.76
16:1021018	CTC/-				intergenic_variant	Other				9.61433
16:1021018	CTCGG/-				intergenic_variant	Other				11.52
16:1021019	T/C				intergenic_variant	Other		2.602e-05		9.78
16:1021020	CGGAGGCCCCG/-				intergenic_variant	Other				14.3
16:1021020	CGGAGGCCCCGCCCATT/-				intergenic_variant	Other				14.61
16:1021021	G/-				intergenic_variant	Other				9.857
16:1021021	GGA/-				intergenic_variant	Other				11.3097
16:1021022	GAG/-				intergenic_variant	Other				11.5467
16:1021022	GAGGCC/-				intergenic_variant	Other				12.4328
16:1021025	GCCCCGCCCATTCTCG/-				intergenic_variant	Other				14.61
16:1021026	CCCCGCC/-				intergenic_variant	Other				14.61
16:1021029	CGC/-				intergenic_variant	Other				13.6078
16:1021031	CC/-				intergenic_variant	Other				14.61
16:1021032	CCATT/-				intergenic_variant	Other				13.34
16:1021032	CCATTCT/-				intergenic_variant	Other				13.34
16:1021033	-/T				intergenic_variant	Other				13.34
16:1021033	CAT/-				intergenic_variant	Other	0.000130183			12.38
16:1021033	CATTCTCGGAGG/-				intergenic_variant	Other				5.01194
16:1021033	CATTCTCGGAGGCCCCG/-				intergenic_variant	Other				12.69
16:1021034	ATT/-				intergenic_variant	Other				3.60167
16:1021034	ATT/TCC				intergenic_variant	Other				3.60167
16:1021034	ATTCTCGGAGGCCCCGCCT/-				intergenic_variant	Other	4.81556e-05	5.226e-05		9.771
16:1021039	C/G				intergenic_variant	Other				6.363
16:1021039	CGGAGGCCCCGC/-				intergenic_variant	Other				7.62294
16:1021039	CGGAGGCCCCGCCT/-				intergenic_variant	Other				10.9
16:1021040	GGAGG/-				intergenic_variant	Other				6.347
16:1021040	GGAGGCCCCG/-				intergenic_variant	Other				10.38
16:1021041	GA/CC				intergenic_variant	Other				5.09983
16:1021046	CCCGCCTCTCC/-				intergenic_variant	Other				10.9
16:1021048	C/T				intergenic_variant	Other				8.721
16:1021051	CTCT/-				intergenic_variant	Other				10.64
16:1021052	T/C				intergenic_variant	Other	3.37473e-05			4.101
16:1021052	TCTCCC/-				intergenic_variant	Other				6.55989
16:1021094	A/G				intergenic_variant	Other				5.238
16:1021149	G/A				intergenic_variant	Other				6.29
16:1025537	C/T				intergenic_variant	Other	0.0047816		0.0159744	4.446
16:1025660	C/T				intergenic_variant	Other	9.68804e-05			0.808
16:1025665	C/T				intergenic_variant	Other	0.0025184		0.00339457	0.425
16:1025692	G/A				intergenic_variant	Other	3.23039e-05		0.00259585	0.077
16:1025703	T/C				intergenic_variant	Other	0.000387597			4.696
16:1025707	A/C				intergenic_variant	Other				0.916
16:1025728	G/A				intergenic_variant	Other	0.00197079	0.0005037	0.000599042	0.051
16:1025730	T/C				intergenic_variant	Other	0.000516963	6.309e-05	0.000599042	3.426
16:1025764	A/G				intergenic_variant	Other				2.057
16:1025796	G/A				intergenic_variant	Other				2.404
16:1025817	G/A				intergenic_variant	Other	3.22789e-05			0.453
16:1025830	C/T				intergenic_variant	Other				0.266
16:1025832	G/A				intergenic_variant	Other	0.00568182	0.003551	0.00239617	1.871
16:1025851	G/A				intergenic_variant	Other	6.45578e-05			0.042
16:1025856	G/C				intergenic_variant	Other		0.0001967		3.489
16:1025887	G/C				intergenic_variant	Other	3.22935e-05			1.243
16:1025893	T/C				intergenic_variant	Other	0.00222868	6.536e-05	0.00139776	3.662
16:1025974	C/T				intergenic_variant	Other				0.023
16:1025983	G/A				intergenic_variant	Other	0.000250089	0.009881		0.302
16:1026006	TC/-				intergenic_variant	Other				4.995
16:1026007	C/-				intergenic_variant	Other				1.776
16:1026007	CTG/-				intergenic_variant	Other				4.138
16:1026007	CTGG/-				intergenic_variant	Other				6.999
16:1026007	CTGGG/-				intergenic_variant	Other	3.56049e-05	0.001284	0.00379393	5.584
16:1026008	T/-				intergenic_variant	Other				4.671
16:1026008	T/C				intergenic_variant	Other				4.671
16:1026008	TGGG/-				intergenic_variant	Other				6.999
16:1026009	G/-				intergenic_variant	Other				6.999
16:1026009	GG/-				intergenic_variant	Other				6.999
16:1026015	G/A				intergenic_variant	Other				6.366
16:1026088	G/A				intergenic_variant	Other	3.23081e-05			1.285
16:1026094	T/C				intergenic_variant	Other	0.0836513	0.054	0.058107	3.728
16:1026124	G/A				intergenic_variant	Other	0.00621601	0.0002954	0.00479233	3.594
16:1026166	C/A				intergenic_variant	Other	0.039466	0.024	0.0327476	0.193
16:1026172	-/CC				intergenic_variant	Other	0.0448075	0.031	0.0319489	3.027
16:1026172	C/T				intergenic_variant	Other				3.832
16:1026177	-/CT				intergenic_variant	Other	6.46538e-05	5.766e-05		2.939
16:1026177	C/G				intergenic_variant	Other				0.466
16:1026184	T/C				intergenic_variant	Other	0.000517464	0.000682	0.000998403	4.276
16:1026187	G/A				intergenic_variant	Other	0.195716	0.203	0.269768	1.605
16:1026187	GC/AA				intergenic_variant	Other				0.744167
16:1026188	C/A				intergenic_variant	Other	0.195837	0.202	0.269768	0.18
16:1026209	G/A				intergenic_variant	Other	0.328246	0.145	0.279952	2.239
16:1026261	G/A				intergenic_variant	Other	3.23373e-05			0.236
16:1026277	G/A				intergenic_variant	Other	0.00692019	0.0004891	0.00658946	1.172
16:1026283	G/C				intergenic_variant	Other	0.000840662		0.000599042	1.092
16:1026309	G/A				intergenic_variant	Other	3.23311e-05			1.331
16:1026342	G/C				intergenic_variant	Other	0.00213468	0.0003511	0.00219649	1.099
16:1026369	G/A				intergenic_variant	Other	0.00151966	0.001551	0.000798722	1.277
16:1026373	G/A				intergenic_variant	Other	0.196255	0.216	0.267173	2.472
16:1026388	C/T				intergenic_variant	Other	0.0115437	0.00187	0.0127796	0.225
16:1026398	G/A				intergenic_variant	Other	0.528095	0.426	0.548722	0.903
16:1026402	T/G				intergenic_variant	Other				0.707
16:1026411	A/G				intergenic_variant	Other		0.001569	0.000199681	0.849
16:1026486	C/T				intergenic_variant	Other	0.00193974	0.0001186	0.00139776	3.297
16:1026491	G/A				intergenic_variant	Other	3.2329e-05			6.139
16:1026519	-/GT				intergenic_variant	Other				4.195
16:1026598	A/G				intergenic_variant	Other				0.926
16:1026605	G/C				intergenic_variant	Other				0.237
16:1026620	G/C				intergenic_variant	Other	0.000452694	0.0009525		5.546
16:1026640	C/T				intergenic_variant	Other	0.00708876	0.002829	0.00559105	0.523
16:1026641	G/A				intergenic_variant	Other	3.23687e-05			3.908
16:1026642	-/C				intergenic_variant	Other	0.000194212			2.644
16:1026656	A/C				intergenic_variant	Other				3.751
16:1026658	T/C				intergenic_variant	Other	3.23666e-05			2.424
16:1026671	G/A				intergenic_variant	Other	6.46412e-05		0.00119808	1.541
16:1026674	T/C				intergenic_variant	Other	3.23248e-05	0.0003895		2.349
16:1026683	C/A				intergenic_variant	Other	0.000161582	0.001014		7.898
16:1026684	C/T				intergenic_variant	Other	9.69493e-05	0.0003378		0.77
16:1026688	A/G				intergenic_variant	Other				3.719
16:1026701	G/A				intergenic_variant	Other	0.00294213	0.0007	0.000998403	1.432
16:1026715	G/A				intergenic_variant	Other		5.88e-05		5.2
16:1026720	G/C				intergenic_variant	Other	0.0120895	0.001347	0.013778	1.219
16:1026745	T/A				intergenic_variant	Other	3.2329e-05			12.76
16:1026749	C/A				intergenic_variant	Other	3.23164e-05			10.38
16:1026781	T/G				intergenic_variant	Other		0.003532	0.000998403	3.516
16:1026791	G/A				intergenic_variant	Other				1.82
16:1026811	C/T				intergenic_variant	Other	0.000484872		0.00239617	0.443
16:1026831	C/T				intergenic_variant	Other	0.000711514	0.0002224		4.515
16:1026910	T/C				intergenic_variant	Other	0.999935	0.999	1	1.623
16:1026972	G/T				intergenic_variant	Other				6.631
16:1026980	C/T				intergenic_variant	Other	0.440675	0.287	0.485623	2.533
16:1027002	C/T				intergenic_variant	Other				4.156
16:1027023	G/-				intergenic_variant	Other	9.70183e-05	5.687e-05		2.287
16:1027030	C/T				intergenic_variant	Other				12
16:1027042	G/C				intergenic_variant	Other				3.036
16:1027069	T/C				intergenic_variant	Other	0.530403	0.386	0.561302	4.851
16:1027099	A/G				intergenic_variant	Other	0.538706	0.427	0.592851	5.624
16:1027201	C/A				intergenic_variant	Other	0.000226332			2.531
16:1027233	G/A				intergenic_variant	Other	6.46621e-05			4.513
16:1027250	G/A				intergenic_variant	Other	0.000873052		0.00219649	4.024
16:1027259	C/T				intergenic_variant	Other				5.506
16:1027278	G/A				intergenic_variant	Other	0.00766147		0.0317492	0.254
16:1027282	T/C				intergenic_variant	Other	0.00249175		0.000199681	0.18
16:1027289	C/T				intergenic_variant	Other	0.00329798		0.00499201	1.752
16:1027292	C/T				intergenic_variant	Other				3.519
16:1027299	C/T				intergenic_variant	Other				3.298
16:1027311	G/A				intergenic_variant	Other	0.00330054		0.00339457	5.71
16:1028777	C/T				intergenic_variant	Other	0.0321858		0.0245607	2.291
16:1028780	C/G				intergenic_variant	Other	0.0023369		0.00239617	4.208
16:1028781	C/A				intergenic_variant	Other	6.48719e-05			1.198
16:1028781	C/G				intergenic_variant	Other	0.000648719			1.1
16:1028801	C/T				intergenic_variant	Other	3.24401e-05			2.561
16:1028819	G/T				intergenic_variant	Other	0.0036965		0.0119808	1.983
16:1028843	C/A				intergenic_variant	Other	0.00269026		0.000399361	1.234
16:1028854	C/T				intergenic_variant	Other	0.000259235		0.000399361	0.3
16:1028886	C/G				intergenic_variant	Other	0.000323415			1.069
16:1028906	G/A				intergenic_variant	Other	6.4704e-05			2.509
16:1028909	G/A				intergenic_variant	Other				0.917
16:1028924	G/A				intergenic_variant	Other	3.23436e-05			3.836
16:1028926	G/A				intergenic_variant	Other	0.000194099		0.000599042	2.389
16:1029036	C/A				intergenic_variant	Other				2.45
16:1029055	G/A				intergenic_variant	Other	9.70183e-05			0.947
16:1029084	C/A				intergenic_variant	Other	0.000129341	0.0003026	0.000399361	1.987
16:1029110	C/A				intergenic_variant	Other	0.00469104	0.0003616	0.00539137	3.473
16:1029155	CCATCCCGACA/-				intergenic_variant	Other				7.152
16:1029186	G/A				intergenic_variant	Other			0.000199681	2.961
16:1029222	G/A				intergenic_variant	Other				1.066
16:1029228	G/A				intergenic_variant	Other	0.000581621		0.000998403	1.961
16:1029257	G/A				intergenic_variant	Other	0.000161603			1.548
16:1029270	G/T				intergenic_variant	Other				1.137
16:1029273	T/A				intergenic_variant	Other				2.732
16:1029274	C/G				intergenic_variant	Other				0.991
16:1029276	G/A				intergenic_variant	Other	0.0108597		0.00479233	2.622
16:1029320	C/G				intergenic_variant	Other	0.00323646		0.00459265	1.518
16:1029322	C/T				intergenic_variant	Other	0.000938208		0.00119808	0.914
16:1029328	G/A				intergenic_variant	Other	3.2396e-05			1.212
16:1029361	T/C				intergenic_variant	Other	0.0883496		0.0664936	1.374
16:1029407	C/T				intergenic_variant	Other	3.23666e-05			1.321
16:1029433	C/A				intergenic_variant	Other				0.886
16:1029433	C/T				intergenic_variant	Other	0.00305036		0.00219649	1.209
16:1029508	C/T				intergenic_variant	Other	0.00323415		0.000998403	3.424
16:1029516	C/T				intergenic_variant	Other	0.00481889		0.00519169	2.851
16:1029539	G/A				intergenic_variant	Other	0.000226361			0.917
16:1029555	C/T				intergenic_variant	Other	3.23164e-05			3.064
16:1029627	T/C				intergenic_variant	Other	0.142335	0.058	0.13139	0.521
16:1029631	T/C				intergenic_variant	Other				5.181
16:1029717	G/-				intergenic_variant	Other	0.000129207	0.0001841		3.534
16:1029718	G/A				intergenic_variant	Other	9.6918e-05			4.8
16:1029728	G/A				intergenic_variant	Other	0.000161509		0.000199681	4.112
16:1029728	G/C				intergenic_variant	Other				3.199
16:1029733	G/A				intergenic_variant	Other	0.000161499	0.000533		3.437
16:1029746	G/A				intergenic_variant	Other	0.00116279	0.0003464	0.00139776	0.924
16:1029750	G/A				intergenic_variant	Other	0.0016152	0.0002277	0.00159744	4.226
16:1029803	C/A				intergenic_variant	Other	0.00303735	0.0006191	0.000998403	0.59
16:1029803	C/G				intergenic_variant	Other	0.0133773	0.003678	0.00459265	0.554
16:1029808	C/T				intergenic_variant	Other			0.000199681	7.87
16:1029809	C/T				intergenic_variant	Other				2.424
16:1029873	G/C				intergenic_variant	Other	3.23018e-05			1.53
16:1029886	GCCCCAGGCGAT/-				intergenic_variant	Other	3.22956e-05			6.026
16:1029912	G/A				intergenic_variant	Other	0.0461653		0.0427316	5.388
16:1029973	G/A				intergenic_variant	Other				7.826
16:1029978	T/C				intergenic_variant	Other				5.031
16:1029997	G/T				intergenic_variant	Other	0.000129241			8.429
16:1030002	G/A				intergenic_variant	Other	0.216721		0.28095	5.74
16:1030011	C/T				intergenic_variant	Other	0.15843		0.23123	2.286
16:1030119	-/C				intergenic_variant	Other				9.204
16:1030136	G/C				intergenic_variant	Other	0.000161488			4.302
16:1030147	G/A				intergenic_variant	Other	0.156685		0.231629	0.263
16:1030154	G/A				intergenic_variant	Other				2.94
16:1030154	G/C				intergenic_variant	Other	0.475393		0.53095	2.106
16:1030159	G/A				intergenic_variant	Other	9.68742e-05			6.008
16:1030164	C/T				intergenic_variant	Other	0.000161509			8.408
16:1030216	C/A				intergenic_variant	Other	0.0002262			0.966
16:1030236	G/C				intergenic_variant	Other	0.000323123			2.903
16:1030253	T/C				intergenic_variant	Other	0.00164899		0.00259585	5.12
16:1030269	-/C				intergenic_variant	Other				6.57
16:1030270	C/G				intergenic_variant	Other				2.482
16:1030272	C/G				intergenic_variant	Other				7.705
16:1030273	G/A				intergenic_variant	Other	0.0580937		0.0479233	3.707
16:1030323	G/A				intergenic_variant	Other				0.092
16:1030374	A/C				intergenic_variant	Other				7.065
16:1030414	C/A				intergenic_variant	Other	0.0581305		0.0477236	0.985
16:1030416	C/A				intergenic_variant	Other	0.000775645			7.793
16:1030467	G/-				intergenic_variant	Other				6.84
16:1030492	T/G				intergenic_variant	Other	6.46831e-05		0.000199681	0.58
16:1030508	C/T				intergenic_variant	Other				3.872
16:1030522	G/A				intergenic_variant	Other	0.0075978		0.0299521	3.55
16:1030584	C/T				intergenic_variant	Other				9.17
16:1030611	C/G				intergenic_variant	Other				0.235
16:1030632	C/T				intergenic_variant	Other			0.000399361	6.17
16:1030672	G/A				intergenic_variant	Other				11.6
16:1030698	-/G				intergenic_variant	Other	0.548449		0.59345	15.49
16:1030719	C/G				intergenic_variant	Other				8.584
16:1030722	G/A				intergenic_variant	Other	3.24423e-05			8.027
16:1030746	-/G				intergenic_variant	Other	0.0724951		0.0634984	8.039
16:1030746	G/-				intergenic_variant	Other	0.00016372			7.352
16:1030747	G/C				intergenic_variant	Other				9.052
16:1030871	C/G				intergenic_variant	Other	0.00372988		0.00579073	15.02
16:1030876	G/A				intergenic_variant	Other				14.37
16:1030888	G/A				intergenic_variant	Other				12.9
16:1030891	G/A				intergenic_variant	Other	0.000131002			14.22
16:1030895	CCTCC/-				intergenic_variant	Other				14.75
16:1030902	G/T				intergenic_variant	Other				15.23
16:1030904	CCCCGAG/-				intergenic_variant	Other				15.76
16:1030905	C/T				intergenic_variant	Other	0.000427294		0.000798722	15.76
16:1030978	G/A				intergenic_variant	Other	0.00185516		0.00199681	14.89
16:1030982	T/G				intergenic_variant	Other	0.000463883		0.000199681	12.09
16:1030984	A/C				intergenic_variant	Other	0.10389		0.0852636	9.199
16:1030987	G/A				intergenic_variant	Other	0.093136		0.0978435	11.82
16:1030988	C/A				intergenic_variant	Other	0.157947		0.23123	9.817
16:1030990	G/C				intergenic_variant	Other	0.00547227		0.00698882	5.891
16:1031050	C/G				intergenic_variant	Other				7.326
16:1031057	C/T				intergenic_variant	Other				11.14
16:1031090	G/A				intergenic_variant	Other	0.0629957		0.0527157	9.518
16:1031147	G/A				intergenic_variant	Other				10.73
16:1031153	G/T				intergenic_variant	Other	0.000261011			11.02
16:1031161	C/A				intergenic_variant	Other	0.0509592	0.041	0.0421326	9.802
16:1031169	C/G				intergenic_variant	Other				8.201
16:1031172	G/C				intergenic_variant	Other	3.25669e-05	0.001129		9.511
16:1031185	T/A				intergenic_variant	Other				9.919
16:1031255	C/T				intergenic_variant	Other	0.0276466	0.008119	0.0295527	14.54
16:1031278	C/T				intergenic_variant	Other	0.000207555			10.37
16:1031283	TGTG/-				intergenic_variant	Other	0.0408426	0.11		8.202
16:1031283	TGTGTGTG/-				intergenic_variant	Other	0.00182717			8.194
16:1031284	G/C				intergenic_variant	Other	0.000121714	0.062		9.236
16:1031297	T/A				intergenic_variant	Other				10.04
16:1031299	T/A				intergenic_variant	Other	0.000912871			8.582
16:1031301	T/A				intergenic_variant	Other	0.00653704	0.0001112		8.522
16:1031302	GTGAGA/-				intergenic_variant	Other	0.00167616			7.812
16:1031302	GTGAGAGA/-				intergenic_variant	Other	0.000335233			8.875
16:1031302	GTGAGAGAGA/-				intergenic_variant	Other		0.001223		9.196
16:1031303	T/A				intergenic_variant	Other	0.0215054			9.104
16:1031304	GAGAGA/-				intergenic_variant	Other	0.00953079	0.007634		8.355
16:1031304	GAGAGAGA/-				intergenic_variant	Other		0.008015		9.081
16:1031305	A/T				intergenic_variant	Other	0.025072	0.006245		8.262
16:1031307	A/T				intergenic_variant	Other	0.00204953	0.004469		8.077
16:1031309	A/T				intergenic_variant	Other	0.000985499	0.0008863		9.865
16:1031317	A/C				intergenic_variant	Other				8.464
16:1031318	G/A				intergenic_variant	Other				7.842
16:1031324	G/C				intergenic_variant	Other	0.000368528			7.045
16:1031333	A/T				intergenic_variant	Other				8.431
16:1031335	A/T				intergenic_variant	Other				8.376
16:1031337	A/T				intergenic_variant	Other				8.391
16:1031338	GAGAGAGAGA/-				intergenic_variant	Other				8.608
16:1031338	GAGAGAGAGAGTGT/-				intergenic_variant	Other	0.00366064			6.244
16:1031338	GAGAGAGAGAGTGTGT/-				intergenic_variant	Other	0.00202412			6.134
16:1031339	A/T				intergenic_variant	Other				8.439
16:1031340	GAGAGAGAGT/-				intergenic_variant	Other	0.00150589			6.451
16:1031340	GAGAGAGAGTGT/-				intergenic_variant	Other	0.00159447			6.355
16:1031340	GAGAGAGAGTGTGT/-				intergenic_variant	Other	0.0029232	8.419e-05		6.245
16:1031340	GAGAGAGAGTGTGTGT/-				intergenic_variant	Other	0.00203738			6.187
16:1031341	A/T				intergenic_variant	Other				8.434
16:1031342	G/-				intergenic_variant	Other				7.737
16:1031342	G/A				intergenic_variant	Other	0.00096432			7.737
16:1031342	GAGAGA/-				intergenic_variant	Other				7.87478
16:1031342	GAGAGAGT/-				intergenic_variant	Other	0.00272574			6.56
16:1031342	GAGAGAGTGT/-				intergenic_variant	Other	0.00802855			6.465
16:1031342	GAGAGAGTGTGT/-				intergenic_variant	Other	0.0140747			6.357
16:1031342	GAGAGAGTGTGTGT/-				intergenic_variant	Other	0.000792943	0.0001731		6.299
16:1031343	A/T				intergenic_variant	Other	0.00233749	0.0002668		8.432
16:1031344	G/A				intergenic_variant	Other	0.00737619	0.014		7.743
16:1031344	GAGAGT/-				intergenic_variant	Other	0.00322796			6.676
16:1031344	GAGAGTGT/-				intergenic_variant	Other	0.00528718			6.573
16:1031344	GAGAGTGTGT/-				intergenic_variant	Other	0.00517587			6.467
16:1031344	GAGAGTGTGTGT/-				intergenic_variant	Other				6.411
16:1031345	A/T				intergenic_variant	Other	0.00918069	0.001966		8.432
16:1031345	AGA/TGT				intergenic_variant	Other				8.05978
16:1031346	G/-				intergenic_variant	Other				7.733
16:1031346	G/A				intergenic_variant	Other	0.00298174	0.0002739		7.733
16:1031346	GAGT/-				intergenic_variant	Other	0.00556406			6.723
16:1031346	GAGTGT/-				intergenic_variant	Other	0.00347754			6.676
16:1031346	GAGTGTGT/-				intergenic_variant	Other				6.572
16:1031346	GAGTGTGTGT/-				intergenic_variant	Other				6.517
16:1031346	GAGTGTGTGTGTGT/-				intergenic_variant	Other				8.553
16:1031347	A/T				intergenic_variant	Other				8.383
16:1031347	AGT/TGA				intergenic_variant	Other				8.01189
16:1031348	G/-				intergenic_variant	Other				7.68
16:1031348	G/A				intergenic_variant	Other	0.00458115			7.68
16:1031348	GT/-				intergenic_variant	Other		0.007962		6.813
16:1031348	GT/AA				intergenic_variant	Other				7.8085
16:1031348	GTG/-				intergenic_variant	Other				7.58644
16:1031348	GTGT/-				intergenic_variant	Other		0.018		6.723
16:1031348	GTGT/AAGA				intergenic_variant	Other				7.77767
16:1031348	GTGT/-/AAGA				intergenic_variant	Other				6.723,7.77767
16:1031348	GTGTG/-				intergenic_variant	Other				8.525
16:1031348	GTGTGT/-				intergenic_variant	Other		0.038		6.62
16:1031348	GTGTGTGT/-				intergenic_variant	Other		0.02		6.567
16:1031348	GTGTGTGTGT/-				intergenic_variant	Other		0.009643		6.457
16:1031348	GTGTGTGTGTGT/-				intergenic_variant	Other		0.002565		6.351
16:1031349	T/-				intergenic_variant	Other				8.525
16:1031349	T/A				intergenic_variant	Other	0.0696883	0.002376		8.345
16:1031349	T/A/-				intergenic_variant	Other	0.0696883			8.345,8.525
16:1031349	TG/-				intergenic_variant	Other				8.525
16:1031349	TGT/AGA				intergenic_variant	Other				7.958
16:1031349	TGTG/-				intergenic_variant	Other				8.525
16:1031350	G/-				intergenic_variant	Other				7.591
16:1031351	T/-				intergenic_variant	Other				8.497
16:1031351	T/A				intergenic_variant	Other	0.0405383	0.001971		8.316
16:1031351	TGT/-				intergenic_variant	Other				7.94511
16:1031353	T/-				intergenic_variant	Other				8.485
16:1031353	T/A				intergenic_variant	Other	0.0111098	0.0004662		8.304
16:1031353	TGTGTG/-				intergenic_variant	Other				7.72961
16:1031355	T/A				intergenic_variant	Other	0.00416519	0.000101		8.3
16:1031357	T/A				intergenic_variant	Other	0.00212682	9.356e-05		8.298
16:1031357	TGT/AAA				intergenic_variant	Other				7.92333
16:1031359	T/A				intergenic_variant	Other	0.00380046			8.285
16:1031361	T/A				intergenic_variant	Other	0.0032923			8.283
16:1031363	T/A				intergenic_variant	Other	0.00299908			8.329
16:1031381	T/-				intergenic_variant	Other				8.612
16:1031390	G/C				intergenic_variant	Other				9.505
16:1031392	C/A				intergenic_variant	Other				6.441
16:1031428	C/T				intergenic_variant	Other				9.543
16:1031432	A/G				intergenic_variant	Other				8.723
16:1031437	G/A				intergenic_variant	Other	0.0377397		0.0327476	4.435
16:1031447	C/G				intergenic_variant	Other				6.233
16:1031472	A/C				intergenic_variant	Other	0.00315521		0.00658946	8.545
16:1031511	G/A				intergenic_variant	Other				8.671
16:1031529	C/T				intergenic_variant	Other	6.70961e-05			7.562
16:1031537	G/A				intergenic_variant	Other	0.000204082			10.8
16:30918446	A/G				intergenic_variant	Other				1.289
16:30918480	G/T				intergenic_variant	Other	0.0042677		0.00479233	2.624
16:30918487	C/G				intergenic_variant	Other	0.335659		0.355831	8.084
16:56988043	CC/TT				intergenic_variant	Other				1.07933
16:56988044	C/T				intergenic_variant	Other	0.326473		0.329872	1.318
16:56988061	T/A				intergenic_variant	Other	0.0022271		0.000399361	4.901
16:56988062	A/G				intergenic_variant	Other				3.174
16:56989574	G/A				intergenic_variant	Other	3.34471e-05			0.327
16:56989590	C/T				intergenic_variant	Other	0.288937		0.267572	0.67
16:56989591	G/A				intergenic_variant	Other	6.6921e-05			0.003
16:56989611	G/A				intergenic_variant	Other	3.32535e-05			0.381
16:56989635	C/T				intergenic_variant	Other	0.0737137		0.081869	0.083
16:56993324	C/A				intergenic_variant	Other	0.305805		0.289537	1.552
16:56993337	C/T				intergenic_variant	Other	0.000161488			0.001
16:56993350	G/A				intergenic_variant	Other				4.3
16:56993350	G/C				intergenic_variant	Other	3.22977e-05		0.000599042	3.347
16:56995610	C/A				intergenic_variant	Other				8.547
16:56995610	C/T				intergenic_variant	Other	0.00222868		0.00339457	9.017
16:56995614	G/A				intergenic_variant	Other				7.955
16:56995652	G/A				intergenic_variant	Other	0.000711054			2.865
16:56995734	G/A				intergenic_variant	Other				7.637
16:56995800	G/A				intergenic_variant	Other	6.46663e-05		0.000399361	6.838
16:56995814	G/A				intergenic_variant	Other	0.000452664		0.000199681	0.938
16:56995820	G/A				intergenic_variant	Other				7.717
16:56995827	G/A				intergenic_variant	Other	0.0200298		0.0229633	5.856
16:57017762	C/G				intergenic_variant	Other	0.808487		0.766174	2.899
16:57017792	A/-				intergenic_variant	Other	0.000549664			0.657
16:57017793	-/G				intergenic_variant	Other	0.000683594			2.131
16:57017793	G/-				intergenic_variant	Other	9.76563e-05			0.342
16:57017794	G/C				intergenic_variant	Other	0.000615564		0.00159744	3.645
16:57017794	G/T				intergenic_variant	Other	6.47962e-05			3.817
16:57017796	G/A				intergenic_variant	Other	0.617531		0.585863	1.805
16:57017796	G/T				intergenic_variant	Other				1.326
16:57017797	G/T				intergenic_variant	Other	0.000226435		0.000199681	0.756
16:57017803	A/C				intergenic_variant	Other	0.000161666			4.478
16:57017833	T/C				intergenic_variant	Other				1.883
16:57017838	A/C				intergenic_variant	Other	3.22977e-05			5.726
16:57017839	G/A				intergenic_variant	Other				2.424
16:57017956	C/T				intergenic_variant	Other	3.23039e-05			6.318
16:57017971	T/G				intergenic_variant	Other				2.15
16:67973569	C/T				intergenic_variant	Other	0.0496931		0.0413339	1.94
16:67973571	C/T				intergenic_variant	Other	3.22997e-05			0.183
16:67973615	C/T				intergenic_variant	Other	6.46204e-05			3.922
16:67973616	G/C				intergenic_variant	Other	0.00643264		0.00698882	0.977
16:67973732	C/T				intergenic_variant	Other	6.45703e-05			4.617
16:67973776	C/T				intergenic_variant	Other				1.496
17:36046269	G/C				intergenic_variant	Other	0.0194847		0.0159744	1.615
17:36046279	G/A				intergenic_variant	Other	6.49266e-05		0.000199681	0.377
17:36046336	G/T				intergenic_variant	Other	0.00523967		0.00219649	1.777
17:36046355	C/T				intergenic_variant	Other				8.481
17:36046377	G/C				intergenic_variant	Other	0.00361851		0.00359425	4.925
17:36046395	G/C				intergenic_variant	Other	0.118764		0.126597	6.864
17:36105072	T/C				intergenic_variant	Other	3.22914e-05			22.2
17:36105079	A/T				intergenic_variant	Other				22.6
17:36105107	G/A				intergenic_variant	Other	6.45953e-05		0.000599042	19.73
17:36105187	G/T				intergenic_variant	Other	0.000678251			11.4
17:36105207	G/A				intergenic_variant	Other				13.88
17:36105210	C/T				intergenic_variant	Other				13.83
17:36105213	G/T				intergenic_variant	Other	3.23018e-05			14.28
17:36105299	C/T				intergenic_variant	Other				19.12
17:36105308	T/C				intergenic_variant	Other	3.22831e-05			15.76
17:40554261	C/G				intergenic_variant	Other	0.857078		0.878794	2.44
17:40554346	C/A				intergenic_variant	Other				2.853
17:40554357	C/T				intergenic_variant	Other	0.000161614			0.221
17:40554391	CT/-				intergenic_variant	Other	3.23206e-05			2.724
17:40554425	A/C				intergenic_variant	Other				2.727
17:40575373	C/T				intergenic_variant	Other	0.0806097		0.116214	19.22
17:40575443	A/C				intergenic_variant	Other				21.3
17:40575476	C/T				intergenic_variant	Other				15.38
17:40575559	C/T				intergenic_variant	Other				7.826
17:45391754	G/A				intergenic_variant	Other				1.127
17:45391763	T/C				intergenic_variant	Other	0.00859599		0.00339457	4.469
17:45391804	T/C				intergenic_variant	Other	0.665251		0.65016	9.077
17:45391818	G/-				intergenic_variant	Other	0.0176171			0.1
17:45391820	-/T				intergenic_variant	Other	0.000427046			5.831
17:45391820	T/-				intergenic_variant	Other	0.692918		0.595447	0.008
17:45391820	TT/-				intergenic_variant	Other	0.000960854			0.063
17:45391820	TT/G				intergenic_variant	Other				0.06
18:47088202	G/T				intergenic_variant	Other				9.534
18:47088224	C/G				intergenic_variant	Other	3.23311e-05			5.702			Tolerated
18:47088233	G/C				intergenic_variant	Other				9.662			Tolerated
18:47088307	G/C				intergenic_variant	Other	6.4587e-05			11.07
18:47088363	C/A				intergenic_variant	Other				21
18:47088377	G/C				intergenic_variant	Other	0.000548847		0.000399361	23.1
18:47088400	T/A				intergenic_variant	Other				4.99
18:47119285	G/A				intergenic_variant	Other	0.000773613			4.569
18:47119289	A/G				intergenic_variant	Other	0.0041405		0.0071885	4.08
18:47119290	C/A				intergenic_variant	Other				2.637
18:47119295	-/T				intergenic_variant	Other	0.0532775			1.593
18:47119295	-/TT				intergenic_variant	Other	0.0168063			0.145
18:47119295	-/TTT				intergenic_variant	Other	0.00137999			0.141
18:47119295	-/T/TT				intergenic_variant	Other	0.0532775,0.0168063			1.593,0.145
18:47119295	T/-				intergenic_variant	Other	0.015032			0.001
18:47119295	TT/-				intergenic_variant	Other				8.613
18:47119295	TTT/-				intergenic_variant	Other				4.189
18:47119295	TTTT/-				intergenic_variant	Other				8.613
18:47119295	TTTTT/-				intergenic_variant	Other				8.613
18:47119295	TTTTTT/-				intergenic_variant	Other	0.000936422			6.569
18:47119295	TTTTTTT/-				intergenic_variant	Other				8.613
18:47119295	TTTTTTTT/-				intergenic_variant	Other				8.613
18:47119297	T/-				intergenic_variant	Other				0.721
18:47119321	G/-				intergenic_variant	Other				3.834
18:47119321	G/T				intergenic_variant	Other	0.0711974			3.035
18:47119325	C/G				intergenic_variant	Other				2.631
18:47119339	G/T				intergenic_variant	Other				0.925
18:47119344	C/T				intergenic_variant	Other	0.235047		0.169529	0.96
18:47119401	G/A				intergenic_variant	Other	3.29468e-05			1.439
18:47119423	T/C				intergenic_variant	Other	0.920686		0.963458	3.12
18:47119428	G/A				intergenic_variant	Other	0.00166438		0.00199681	2.214
18:47119458	G/A				intergenic_variant	Other				0.771
18:47119498	G/A				intergenic_variant	Other				0.117
18:47160953	G/T				intergenic_variant	Other	0.873869		0.899561	0.365
18:47164686	T/A				intergenic_variant	Other				12.15
18:47164692	C/G				intergenic_variant	Other	0.000161499		0.000599042	10.99
18:47164714	C/T				intergenic_variant	Other	0.000322893		0.00139776	11.15
18:47164717	A/G				intergenic_variant	Other	0.869544		0.895966	12.89
18:47164764	C/G				intergenic_variant	Other	3.23144e-05			1.065
18:47167198	G/A				intergenic_variant	Other	0.00164771		0.00319489	5.025
18:47167199	G/A				intergenic_variant	Other	0.000646162		0.000199681	5.268
18:47167210	T/C				intergenic_variant	Other	0.000194087		0.000399361	5.691
18:47167214	T/C				intergenic_variant	Other	0.748575		0.7502	4.144
18:47167214	TG/CA				intergenic_variant	Other				4.31767
18:47167235	A/G				intergenic_variant	Other	0.000161561		0.000199681	0.788
18:47167239	C/T				intergenic_variant	Other				4.123
18:57848991	T/C				intergenic_variant	Other				6.651
18:57848996	A/G				intergenic_variant	Other	0.00180984		0.00179712	7
18:57849023	G/A				intergenic_variant	Other	0.227573		0.240815	9.476
18:57849040	T/-				intergenic_variant	Other	9.69681e-05			3.9
18:57849047	G/T				intergenic_variant	Other	0.000194112			2.18
18:57849052	T/C				intergenic_variant	Other	0.00142137		0.00419329	5.009
19:2427941	G/T				intergenic_variant	Other	0.0197722		0.0213658	4.207
19:2427955	A/G				intergenic_variant	Other	0.000129341		0.00319489	8.336
19:2427958	A/G				intergenic_variant	Other	0.00391484		0.00139776	0.887
19:2427964	C/A				intergenic_variant	Other	0.000129282			5.216
19:2427966	G/A				intergenic_variant	Other	0.000161572		0.000199681	2.18
19:2427969	T/A				intergenic_variant	Other	0.0147411		0.0175719	2.062
19:2427979	C/T				intergenic_variant	Other	0.00827729		0.00878594	6.619
19:2427985	A/C				intergenic_variant	Other	0.0001942			6.833
19:2428016	A/C				intergenic_variant	Other				5.015
19:2428044	G/C				intergenic_variant	Other	0.000323206			5.82
19:2457017	C/T				intergenic_variant	Other				16.66
19:2457019	G/C				intergenic_variant	Other	3.59531e-05			11.1
19:2457041	A/T				intergenic_variant	Other				12.87
19:2457071	T/C				intergenic_variant	Other	0.00175543		0.00179712	7.068
19:2457094	C/T				intergenic_variant	Other				7.695
19:2457106	T/G				intergenic_variant	Other	0.00179527		0.00179712	9.173
19:2457151	G/A				intergenic_variant	Other	0.000422709		0.000599042	8.612
19:4153350	A/-				intergenic_variant	Other	0.698238		0.778355	1.67
19:4153350	AC/T				intergenic_variant	Other				4.33
19:4153351	C/T				intergenic_variant	Other	0.206156		0.0127796	0.599
19:4153354	A/G				intergenic_variant	Other			0.000399361	4.744
19:4153356	C/T				intergenic_variant	Other				0.941
19:4153357	G/A				intergenic_variant	Other				0.17
19:4153371	A/G				intergenic_variant	Other	6.46412e-05			5.758
19:4153400	A/G				intergenic_variant	Other	0.807974		0.865415	5.8
19:4153407	G/T				intergenic_variant	Other				16.01
19:4153436	C/A				intergenic_variant	Other	0.000226435			14.96
19:4153446	G/T				intergenic_variant	Other				15.24
19:4153491	A/G				intergenic_variant	Other	0.000258615		0.000199681	15.29
19:4153555	C/T				intergenic_variant	Other	0.0119309		0.0161741	2.056
19:4153566	A/G				intergenic_variant	Other	0.0537993		0.0595048	13.59
19:4153573	C/T				intergenic_variant	Other				6.4
19:4173062	G/A				intergenic_variant	Other	3.2306e-05			9.239
19:4173121	G/A				intergenic_variant	Other	0.00119524		0.000998403	5.824
19:4173149	A/-				intergenic_variant	Other	0.000161561		0.00139776	0.438
19:4173150	C/T				intergenic_variant	Other				8.198
19:4173253	G/A				intergenic_variant	Other				7.26
19:4173268	C/T				intergenic_variant	Other	0.000194137			2.128
19:4173281	G/A				intergenic_variant	Other	0.00754094		0.00319489	3.226
19:8469690	C/T				intergenic_variant	Other	0.000484809		0.00199681	0.532
19:8469691	G/A				intergenic_variant	Other	0.00992307		0.014377	0.247
19:8469710	G/C				intergenic_variant	Other	3.23185e-05			1.081
19:8469727	A/C				intergenic_variant	Other	0.0828481		0.057508	3.423
19:8469738	C/T				intergenic_variant	Other	0.203031		0.308706	5.342
19:8469747	C/G				intergenic_variant	Other	0.000161676			7.34
19:8469759	G/A				intergenic_variant	Other				7.968
19:11199892	-/T				intergenic_variant	Other				9.192
19:11199916	C/A				intergenic_variant	Other				5.014
19:11199918	G/A				intergenic_variant	Other				4.992
19:11199957	G/T				intergenic_variant	Other	0.00675195		0.00898562	2.473
19:11200008	C/T				intergenic_variant	Other	0.00316619		0.00339457	9.797
19:11200037	C/T				intergenic_variant	Other				16.78
19:11244510	G/A				intergenic_variant	Other	0.00157708		0.00119808	0.4
19:11244516	C/T				intergenic_variant	Other	3.40414e-05		0.000199681	1.016
19:11244528	C/T				intergenic_variant	Other	0.00315841			1.548
19:11244529	G/A				intergenic_variant	Other				0.433
19:11244531	G/T				intergenic_variant	Other	0.0111728		0.00499201	0.597
19:11244533	G/A				intergenic_variant	Other	0.00817783		0.00758786	0.012
19:11244539	-/G				intergenic_variant	Other				2.049
19:11244543	G/C				intergenic_variant	Other				0.05
19:11244543	G/T				intergenic_variant	Other	0.000968767			0.053
19:11244544	-/T				intergenic_variant	Other	0.0385957			1.232
19:11244544	-/TT				intergenic_variant	Other	0.000155003			1.2
19:11244544	-/TTTTC				intergenic_variant	Other	0.246067		0.227436	1.109
19:11244544	-/TTTTCT				intergenic_variant	Other	0.00635511			1.081
19:11244544	-/T/TTTTCT				intergenic_variant	Other	0.0385957,0.00635511			1.232,1.081
19:11244544	-/TTTTC/T				intergenic_variant	Other	0.246067,0.0385957			1.109,1.232
19:11244544	-/TTTTC/TT				intergenic_variant	Other	0.246067,0.000155003			1.109,1.2
19:11244544	-/TTTTC/TTTTCT				intergenic_variant	Other	0.246067,0.00635511			1.109,1.081
19:11244544	T/-				intergenic_variant	Other	0.000697512			1.17
19:11244545	-/TTTC				intergenic_variant	Other	0.0013051			1.233
19:11244546	-/TTC				intergenic_variant	Other	3.52386e-05			1.594
19:11244546	T/G				intergenic_variant	Other	0.000404722		0.000199681	0.332
19:11244547	T/G				intergenic_variant	Other				0.874
19:11244550	T/G				intergenic_variant	Other				3.942
19:11244562	-/GAT				intergenic_variant	Other	0.0297357			2.975
19:11244565	G/A				intergenic_variant	Other				3.554
19:11244608	-/T				intergenic_variant	Other				4.978
19:11244608	-/TC				intergenic_variant	Other	0.0549879		0.0680911	1.901
19:11244612	G/A				intergenic_variant	Other			0.00139776	3.417
19:11244710	T/-				intergenic_variant	Other	0.333122			0.476
19:19662179	C/T				intergenic_variant	Other	0.000290679		0.000199681	2.328
19:19662220	C/T				intergenic_variant	Other	0.0612641		0.0814696	2.804
19:19662250	C/T				intergenic_variant	Other	0.00151848		0.00179712	0.785
19:19662259	A/G				intergenic_variant	Other			0.000199681	5.561
19:19662265	A/G				intergenic_variant	Other				0.176
19:40315753	T/C				intergenic_variant	Other	0.000226611		0.000199681	9.652
19:40315776	A/C				intergenic_variant	Other				8.801
19:40315806	G/C				intergenic_variant	Other	0.0080776		0.00778754	1.08
19:40315819	T/C				intergenic_variant	Other	0.000226949			1.089
19:40315835	C/A				intergenic_variant	Other	0.0787049		0.0680911	8.526
19:40315841	A/C				intergenic_variant	Other	0.568056		0.504393	6.288
19:40315846	T/C				intergenic_variant	Other			0.000599042	2.274
19:40315858	G/A				intergenic_variant	Other	3.24149e-05			4.268
19:40315867	C/T				intergenic_variant	Other				6.255
19:40315871	C/A				intergenic_variant	Other	0.000194288			4.143
19:40315876	G/A				intergenic_variant	Other				10.49
19:40315910	C/G				intergenic_variant	Other	3.23792e-05			13.37
19:40315914	C/T				intergenic_variant	Other				11.7
19:40315945	G/A				intergenic_variant	Other				13.23
19:40315948	C/T				intergenic_variant	Other				7.018
19:40315949	G/A				intergenic_variant	Other	0.0849376		0.0501198	2.984
19:40315958	G/C				intergenic_variant	Other				14.78
19:40315963	G/A				intergenic_variant	Other	0.00048714		0.00179712	15.08
19:40324895	G/T				intergenic_variant	Other				7.542
19:40324921	C/T				intergenic_variant	Other				7.946
19:40324951	T/A				intergenic_variant	Other	3.23499e-05		0.000399361	7.728
19:40324962	G/A				intergenic_variant	Other	3.22872e-05			8.578
19:40324973	G/A				intergenic_variant	Other	0.000161467			8.922
19:40325006	A/G				intergenic_variant	Other	0.00177557		0.0101837	5.535
19:40325016	T/C				intergenic_variant	Other	0.555638		0.492412	1.01
19:40325040	A/C				intergenic_variant	Other				4.868
19:40325042	G/A				intergenic_variant	Other	0.0164353		0.0223642	1.972
19:40735973	TC/-				intergenic_variant	Other	0.00103279			6.295
19:40736004	C/G				intergenic_variant	Other				2.527
19:40736056	C/T				intergenic_variant	Other	6.45578e-05			1.388
19:40736212	G/A				intergenic_variant	Other	0.00732683		0.00798722	0.578
19:40791309	G/A				intergenic_variant	Other	0.000102333			17
19:40791327	C/T				intergenic_variant	Other	3.26264e-05			16.82
19:40791329	C/A				intergenic_variant	Other	0.000163132			19.65
19:40791360	G/A				intergenic_variant	Other				7.475
19:40791376	G/C				intergenic_variant	Other				8.388
19:40791376	GAGA/-				intergenic_variant	Other				9.943
19:40791381	A/C				intergenic_variant	Other	0.00575642		0.00579073	6.28
19:40791389	C/G				intergenic_variant	Other				15.97
19:40791400	G/A				intergenic_variant	Other				9.348
19:40791402	C/A				intergenic_variant	Other	9.68679e-05			5.203
19:40791415	G/A				intergenic_variant	Other				1.769
19:40791437	G/C				intergenic_variant	Other				14.19
19:40791455	G/C				intergenic_variant	Other				7.352
19:40791463	T/C				intergenic_variant	Other	6.4658e-05			9.026
19:40791471	A/G				intergenic_variant	Other	0.00210043		0.00119808	7.11
19:40791483	C/G				intergenic_variant	Other	0.226034		0.20008	8.592
19:40791512	G/A				intergenic_variant	Other	0.225651		0.20008	6.942
19:40791541	T/G				intergenic_variant	Other				2.332
19:40791542	C/T				intergenic_variant	Other	3.22935e-05			7.543
19:40791543	T/-				intergenic_variant	Other				5.758
19:40791543	T/C				intergenic_variant	Other	0.0311894		0.0209665	5.758
19:42905424	G/A				intergenic_variant	Other				0.954
19:42905447	C/T				intergenic_variant	Other	3.23311e-05			5.429
19:42905473	G/A				intergenic_variant	Other	3.23394e-05			9.273
19:42905525	T/A				intergenic_variant	Other	3.23687e-05			5.446
19:42905553	C/T				intergenic_variant	Other				8.617
19:42905592	T/C				intergenic_variant	Other				9.527
19:42905609	A/G				intergenic_variant	Other	0.000258582		0.000399361	16.76
19:42905645	C/G				intergenic_variant	Other	0.0208374		0.0211661	7.999
19:42905646	G/A				intergenic_variant	Other	6.46454e-05			3.261
19:42931582	GGG/-				intergenic_variant	Other				19.1611
19:42931590	CT/-				intergenic_variant	Other				16.55
19:42931599	G/A				intergenic_variant	Other				21.3
19:42931617	C/A				intergenic_variant	Other	6.46329e-05			18.78
19:42931622	C/T				intergenic_variant	Other	0.000226157			16.11
19:42931680	G/A				intergenic_variant	Other				4.538
19:42931682	G/A				intergenic_variant	Other				1.492
19:42931711	G/A				intergenic_variant	Other	0.000193786			1.135
19:42931712	G/A				intergenic_variant	Other				2.927
19:42931732	C/A				intergenic_variant	Other	0.00258833		0.000798722	3.165
19:42931756	G/C				intergenic_variant	Other	6.45828e-05			0.99
19:42931778	T/C				intergenic_variant	Other	0.000290698		0.000599042	3.804
19:42931788	G/A				intergenic_variant	Other				2.852
19:42931799	T/A				intergenic_variant	Other	6.45703e-05			4.647
19:42931803	C/T				intergenic_variant	Other	3.23039e-05			1.24
19:42931822	A/T				intergenic_variant	Other	0.000516996		0.000399361	5.671
19:45408792	A/G				intergenic_variant	Other				2.604
19:45408834	T/C				intergenic_variant	Other				8.316
19:45408836	T/G				intergenic_variant	Other	0.57554		0.528155	9.175
19:45408850	G/A				intergenic_variant	Other	3.23415e-05			9.248
19:45408860	T/A				intergenic_variant	Other			0.000399361	9.501
19:45408873	T/G				intergenic_variant	Other	3.23708e-05			4.447
19:45408955	A/C				intergenic_variant	Other				16.3
19:45409002	G/A				intergenic_variant	Other				20.2
19:45409005	C/A				intergenic_variant	Other				22.4
19:45412713	T/C				intergenic_variant	Other	9.77008e-05			0.537
19:45412734	C/G				intergenic_variant	Other	3.25246e-05			0.621
19:45412737	C/T				intergenic_variant	Other				0.154
19:45412741	C/G				intergenic_variant	Other	0.0149186		0.00379393	0.263
19:45412779	-/T				intergenic_variant	Other	0.0066954			5.62
19:45412779	T/-				intergenic_variant	Other	0.0584501			5.233
19:45412779	TT/-				intergenic_variant	Other	0.000885024			7.762
19:45412855	C/A				intergenic_variant	Other	3.25606e-05		0.00119808	0.309
19:45412859	T/C				intergenic_variant	Other	9.77708e-05			0.749
19:45412867	G/C				intergenic_variant	Other				0.105
19:45414430	G/T				intergenic_variant	Other				8.279
19:45414451	T/C				intergenic_variant	Other	0.685295		0.595048	4.835
19:45414463	C/G				intergenic_variant	Other	0.000161447			22.2
19:45414463	C/T				intergenic_variant	Other				22.4
19:45414479	G/C				intergenic_variant	Other	0.000710411		0.00139776	0.255
19:45414482	G/A				intergenic_variant	Other	3.22872e-05			9.052
19:45422946	A/G				intergenic_variant	Other	0.193655		0.150958	5.514
19:45422977	T/G				intergenic_variant	Other	6.53552e-05			2.882
19:45448997	T/C				intergenic_variant	Other	6.47207e-05		0.000199681	3.736
19:45449029	G/A				intergenic_variant	Other	0.0052016		0.00519169	6.106
19:45449071	C/T				intergenic_variant	Other	0.00433096		0.00399361	8.336
19:45449093	C/T				intergenic_variant	Other	0.000226303		0.000998403	6.81
19:45449117	G/A				intergenic_variant	Other	0.00813848		0.0071885	5.145
19:45449117	G/T				intergenic_variant	Other				4.372
19:45449124	G/A				intergenic_variant	Other				4.574
19:45449134	A/G				intergenic_variant	Other			0.000798722	6.202
19:45449166	G/A				intergenic_variant	Other	0.0105042		0.00239617	3.811
19:45449176	T/A				intergenic_variant	Other				8.324
19:45449199	C/G				intergenic_variant	Other	0.58776		0.660144	0.064
19:45452845	G/A				intergenic_variant	Other	0.205446		0.211262	6.105
19:45452849	G/A				intergenic_variant	Other	3.2684e-05			0.153
19:45452858	TCTTT/-				intergenic_variant	Other	0.117329		0.124002	1.091
19:45452894	T/C				intergenic_variant	Other				5.561
19:45452897	G/T				intergenic_variant	Other	6.46496e-05			3.611
19:45452901	C/G				intergenic_variant	Other				3.392
19:45452909	G/A				intergenic_variant	Other	6.4612e-05			1.236
19:45452912	CA/GT				intergenic_variant	Other				1.17833
19:45452930	G/A				intergenic_variant	Other				0.177
19:45452964	G/A				intergenic_variant	Other	0.00129216		0.000599042	1.149
19:45453053	G/T				intergenic_variant	Other	0.000129224		0.00399361	2.537
19:50887331	GA/-				intergenic_variant	Other	0.000743038		0.00119808	6.617
19:50887348	C/T				intergenic_variant	Other				7.263
19:50887349	G/-				intergenic_variant	Other				1.652
19:50887357	C/G				intergenic_variant	Other	0.00675414		0.00459265	5.226
19:50887359	G/C				intergenic_variant	Other				6.854
19:50887382	G/A				intergenic_variant	Other	0.00807441		0.00459265	7.935
19:50887394	G/A				intergenic_variant	Other	0.00219738		0.00319489	9.897
19:50887413	A/C				intergenic_variant	Other				5.646
19:50887452	G/T				intergenic_variant	Other				10.84
[truncated: 22,933 more rows]

## Sheet: Supp Table 4
Variant Info		Variant Annotation							Minor Allele Frequencies			in silico Prediction Tools
Chr:Pos	Ref/Alt	Gene Names	HGVS c. (Clinically Relevant)	HGVS p. (Clinically Relevant)	Sequence Ontology (Combined)	Effect (Combined)	ACMG Classification		gnomAD (2.0.1v3)	ExAC (v0.3)	1000 Genomes (Phase3)	CADD PHRED Score (v1.4)	SIFT	Polyphen2	MutationTaster
16:919908	C/T	LMF1	NM_022773.2:c.1391G>A	NP_073610.2:p.Trp464Ter	stop_gained	LoF	Pathogenic	https://franklin.genoox.com/variant/chr16-919908-C-T				56			Damaging
16:929572	G/A	LMF1	NM_022773.2:c.895C>T	NP_073610.2:p.Gln299Ter	stop_gained	LoF	Likely Pathogenic	https://franklin.genoox.com/variant/chr16-929572-G-A	3.23353e-05	2.485e-05		56			Damaging
8:19819724	C/G	LPL	NM_000237.2:c.1421C>G	NP_000228.1:p.Ser474Ter	stop_gained	LoF	Benign	https://franklin.genoox.com/variant/chr8-19819724-C-G	0.0871589	0.093	0.0924521	50			Damaging
2:44100948	C/T	ABCG8	NM_022437.2:c.1234C>T	NP_071882.1:p.Arg412Ter	stop_gained	LoF	Pathogenic	https://franklin.genoox.com/variant/chr2-44100948-C-T	3.23018e-05	0.0001071		49			Damaging
8:19813590	C/A	LPL	NM_000237.2:c.1014C>A	NP_000228.1:p.Tyr338Ter	stop_gained	LoF	Likely Pathogenic	https://franklin.genoox.com/variant/chr8-19813590-C-A				47			Damaging
2:44099233	G/A	ABCG8	NM_022437.2:c.1083G>A	NP_071882.1:p.Trp361Ter	stop_gained	LoF			0.00109748	0.001112		46			Damaging
8:144297001	G/T	GPIHBP1	NM_178172.5:c.295G>T	NP_835466.2:p.Glu99Ter	stop_gained	LoF	VUS	https://franklin.genoox.com/variant/chr8-144297001-G-T		1.65e-05		46			Damaging
8:19813563	C/A	LPL	NM_000237.2:c.987C>A	NP_000228.1:p.Tyr329Ter	stop_gained	LoF	Pathogenic	https://franklin.genoox.com/variant/chr8-19813563-C-A				46			Damaging
8:19813360	C/T	LPL	NM_000237.2:c.784C>T	NP_000228.1:p.Gln262Ter	stop_gained	LoF	Pathogenic	https://franklin.genoox.com/variant/chr8-19813360-C-T				45			Damaging
9:107562188	G/A	ABCA1	NM_005502.3:c.4855C>T	NP_005493.2:p.Gln1619Ter	stop_gained	LoF	Likely Pathogenic	https://franklin.genoox.com/variant/chr9-107562188-G-A				44			Damaging
2:44099150	C/T	ABCG8	NM_022437.2:c.1000C>T	NP_071882.1:p.Gln334Ter	stop_gained	LoF	Likely Pathogenic	https://franklin.genoox.com/variant/chr2-44099150-C-T				44			Damaging
1:25889565	AGAG/-	LDLRAP1	NM_015627.2:c.538_541delGAGA	NP_056442.2:p.Glu180Argfs*23	frameshift_variant	LoF	Likely Pathogenic	https://franklin.genoox.com/variant/chr1-25889564-AAGAG-A				44
15:58830712	G/A	LIPC	NM_000236.2:c.269G>A	NP_000227.2:p.Trp90Ter	stop_gained	LoF	VUS	https://franklin.genoox.com/variant/chr15-58830712-G-A				42			Damaging
16:919982	G/C	LMF1	NM_022773.2:c.1317C>G	NP_073610.2:p.Tyr439Ter	stop_gained	LoF	Pathogenic	https://franklin.genoox.com/variant/chr16-919982-G-C				42			Damaging
16:943039	G/A	LMF1	NM_022773.2:c.697C>T	NP_073610.2:p.Arg233Ter	stop_gained	LoF	Likely Pathogenic	https://franklin.genoox.com/variant/chr16-943039-G-A		3.877e-05		42			Damaging
4:100543913	G/T	MTTP	NM_000253.3:c.2593G>T	NP_000244.2:p.Gly865Ter	stop_gained	LoF	Pathogenic	https://franklin.genoox.com/variant/chr4-100543913-G-T		6.589e-05		42			Damaging
1:55529215	C/A	PCSK9	NM_174936.3:c.2037C>A	NP_777596.2:p.Cys679Ter	stop_gained	LoF	Benign	https://franklin.genoox.com/variant/chr1-55529215-C-A	0.00226435	0.0007666	0.00219649	42			Damaging
20:44533638	AGAGTCGAAGAAGAACTCAG/-	PLTP	NM_006227.3:c.806_825del	NP_006218.1:p.Ser269Cysfs*45	frameshift_variant	LoF	VUS	https://franklin.genoox.com/variant/chr20-44533637-CAGAGTCGAAGAAGAACTCAG-C				42
19:11224319	C/G	LDLR	NM_000527.4:c.1467C>G	NP_000518.1:p.Tyr489Ter	stop_gained	LoF				8.236e-06		41			Damaging
7:44556885	G/A	NPC1L1	NM_013389.2:c.3289C>T	NP_037521.2:p.Arg1097Ter	stop_gained	LoF	VUS	https://franklin.genoox.com/variant/chr7-44556885-G-A		2.471e-05		41			Damaging
21:43646021	A/-	ABCG1	NM_004915.3:c.285delA	NP_004906.3:p.Gly96Aspfs*6	frameshift_variant	LoF	VUS	https://franklin.genoox.com/variant/chr21-43646020-GA-G				40
2:27741782	G/A	GCKR	NM_001486.3:c.1550G>A	NP_001477.2:p.Trp517Ter	stop_gained	LoF	Likely Pathogenic	https://franklin.genoox.com/variant/chr2-27741782-G-A	9.68679e-05	6.589e-05		40			Damaging
19:11222198	-/GTCAGGATCCCGAC	LDLR	NM_000527.4:c.1069_1070insTCAGGATCCCGACG	NP_000518.1:p.Glu357Valfs*17	frameshift_variant	LoF	Likely Pathogenic	https://franklin.genoox.com/variant/chr19-11222197-T-TGTCAGGATCCCGAC				40
2:11853912	C/T	LPIN1	NM_001261428.1:c.112C>T	NP_001248357.1:p.Arg38Ter	stop_gained	LoF	Likely Pathogenic	https://franklin.genoox.com/variant/chr2-11853912-C-T				40			Damaging
8:19809302	G/A	LPL	NM_000237.2:c.272G>A	NP_000228.1:p.Trp91Ter	stop_gained	LoF	Pathogenic	https://franklin.genoox.com/variant/chr8-19809302-G-A	3.22789e-05			40			Damaging
2:44050063	G/A	ABCG5	NM_022436.2:c.1336C>T	NP_071881.1:p.Arg446Ter	stop_gained	LoF	Pathogenic	https://franklin.genoox.com/variant/chr2-44050063-G-A	9.69556e-05	0.0001483		39			Damaging
11:116691864	G/A	APOA4	NM_000482.3:c.910C>T	NP_000473.2:p.Arg304Ter	stop_gained	LoF	VUS	https://franklin.genoox.com/variant/chr11-116691864-G-A	0.000387973	6.59e-05		39			Damaging
11:116661062	G/A	APOA5	NM_052968.4:c.883C>T	NP_443200.2:p.Gln295Ter	stop_gained	LoF	Likely Pathogenic	https://franklin.genoox.com/variant/chr11-116661062-G-A	3.22956e-05	8.236e-06		39			Damaging
2:21233798	C/T	APOB	NM_000384.2:c.5942G>A	NP_000375.2:p.Trp1981Ter	stop_gained	LoF	Likely Pathogenic	https://franklin.genoox.com/variant/chr2-21233798-C-T				39			Damaging
19:4168357	C/T	CREB3L3	NM_032607.2:c.724C>T	NP_115996.1:p.Arg242Ter	stop_gained	LoF	VUS	https://franklin.genoox.com/variant/chr19-4168357-C-T	9.69995e-05	1.647e-05		39			Damaging
19:11210962	G/A	LDLR	NM_000527.4:c.131G>A	NP_000518.1:p.Trp44Ter	stop_gained	LoF	Pathogenic	https://franklin.genoox.com/variant/chr19-11210962-G-A				39			Damaging
2:21234863	A/T	APOB	NM_000384.2:c.4877T>A	NP_000375.2:p.Leu1626Ter	stop_gained	LoF	Likely Pathogenic	https://franklin.genoox.com/variant/chr2-21234863-A-T				38			Damaging
19:45452474	C/T	APOC2	NM_000483.4:c.274C>T	NP_000474.2:p.Gln92Ter	stop_gained	LoF	Likely Pathogenic	https://franklin.genoox.com/variant/chr19-45452474-C-T	3.23039e-05	8.236e-06		38			Damaging
7:21582963	G/T	DNAH11	NM_001277115.1:c.100G>T	NP_001264044.1:p.Glu34Ter	stop_gained	LoF	Benign	https://franklin.genoox.com/variant/chr7-21582963-G-T	0.443342	0.326	0.411941	38			Damaging
12:121416665	G/T	HNF1A	NM_000545.6:c.94G>T	NP_000536.5:p.Glu32Ter	stop_gained	LoF	Likely Pathogenic	https://franklin.genoox.com/variant/chr12-121416665-G-T				38			Damaging
19:11222305	C/A	LDLR	NM_000527.4:c.1176C>A	NP_000518.1:p.Cys392Ter	stop_gained	LoF	Pathogenic	https://franklin.genoox.com/variant/chr19-11222305-C-A		8.236e-06		38			Damaging
15:58834751	C/T	LIPC	NM_000236.2:c.475C>T	NP_000227.2:p.Arg159Ter	stop_gained	LoF	VUS	https://franklin.genoox.com/variant/chr15-58834751-C-T		1.647e-05		38			Damaging
18:47107854	AGGACAAGCCG/-	LIPG	NM_006033.3:c.865_875delGACAAGCCGAG	NP_006024.1:p.Asp289Phefs*7	frameshift_variant	LoF	VUS	https://franklin.genoox.com/variant/chr18-47107853-CAGGACAAGCCG-C				38
11:116661656	G/A	APOA5	NM_052968.4:c.289C>T	NP_443200.2:p.Gln97Ter	stop_gained	LoF	Pathogenic	https://franklin.genoox.com/variant/chr11-116661656-G-A	6.46287e-05	8.244e-05		37			Damaging
2:21232176	G/A	APOB	NM_000384.2:c.7564C>T	NP_000375.2:p.Arg2522Ter	stop_gained	LoF	Pathogenic	https://franklin.genoox.com/variant/chr2-21232176-G-A		1.647e-05		37			Damaging
2:21255263	G/A	APOB	NM_000384.2:c.1315C>T	NP_000375.2:p.Arg439Ter	stop_gained	LoF	Likely Pathogenic	https://franklin.genoox.com/variant/chr2-21255263-G-A		1.647e-05		37			Damaging
19:4171788	G/A	CREB3L3	NM_032607.2:c.1208G>A	NP_115996.1:p.Trp403Ter	stop_gained	LoF	VUS	https://franklin.genoox.com/variant/chr19-4171788-G-A		8.237e-06		37			Damaging
12:121432007	-/C	HNF1A	NM_000545.6:c.754dupC	NP_000536.5:p.Gln252Profs*64	frameshift_variant	LoF	Likely Pathogenic	https://franklin.genoox.com/variant/chr12-121432006-A-AC				37
19:11211004	-/AGTC	LDLR	NM_000527.4:c.173_176dupAGTC	NP_000518.1:p.Gln60Valfs*71	frameshift_variant	LoF	Likely Pathogenic	https://franklin.genoox.com/variant/chr19-11211003-G-GAGTC				37
8:30982072	C/T	WRN	NM_000553.4:c.2665C>T	NP_000544.2:p.Arg889Ter	stop_gained	LoF	Pathogenic	https://franklin.genoox.com/variant/chr8-30982072-C-T		3.295e-05		37			Damaging
9:107548645	G/-	ABCA1	NM_005502.3:c.6335delC	NP_005493.2:p.Thr2112Ilefs*20	frameshift_variant	LoF	Likely Pathogenic	https://franklin.genoox.com/variant/chr9-107548644-AG-A				36
2:44051154	G/A	ABCG5	NM_022436.2:c.1222C>T	NP_071881.1:p.Arg408Ter	stop_gained	LoF	Pathogenic	https://franklin.genoox.com/variant/chr2-44051154-G-A		2.471e-05		36			Damaging
1:115236057	G/A	AMPD1	NM_000036.2:c.133C>T	NP_000027.2:p.Gln45Ter	stop_gained	LoF	Benign	https://franklin.genoox.com/variant/chr1-115236057-G-A	0.0955563	0.087	0.038139	36			Damaging
11:116706610	G/A	APOA1	NM_000039.2:c.718C>T	NP_000030.1:p.Gln240Ter	stop_gained	LoF	Likely Pathogenic	https://franklin.genoox.com/variant/chr11-116706610-G-A				36			Damaging
11:116661653	C/A	APOA5	NM_052968.4:c.292G>T	NP_443200.2:p.Glu98Ter	stop_gained	LoF	Likely Pathogenic	https://franklin.genoox.com/variant/chr11-116661653-C-A				36			Damaging
2:21228700	A/C	APOB	NM_000384.2:c.11040T>G	NP_000375.2:p.Tyr3680Ter	stop_gained	LoF	Likely Pathogenic	https://franklin.genoox.com/variant/chr2-21228700-A-C				36			Damaging
9:135940146	C/T	CEL	NM_001807.4:c.346C>T	NP_001798.2:p.Gln116Ter	stop_gained	LoF	VUS	https://franklin.genoox.com/variant/chr9-135940432-C-T				36			Damaging
3:9918803	G/A	CIDEC	NM_001199623.1:c.193C>T	NP_001186552.1:p.Arg65Ter	stop_gained	LoF	Likely Pathogenic	https://franklin.genoox.com/variant/chr3-9918803-G-A		9.781e-06		36			Damaging
17:45425209	C/T	EFCAB13	NM_152347.4:c.553C>T	NP_689560.3:p.Arg185Ter	stop_gained	LoF	VUS	https://franklin.genoox.com/variant/chr17-45425209-C-T	0.000355596	0.0002801	0.000599042	36			Damaging
12:50497854	C/A	GPD1	NM_005276.3:c.21C>A	NP_005267.2:p.Cys7Ter	stop_gained	LoF	Likely Pathogenic	https://franklin.genoox.com/variant/chr12-50497854-C-A	3.23478e-05			36			Damaging
8:144297232	C/T	GPIHBP1	NM_178172.5:c.394C>T	NP_835466.2:p.Gln132Ter	stop_gained	LoF	VUS	https://franklin.genoox.com/variant/chr8-144297232-C-T				36			Damaging
19:11213410	GA/AG	LDLR	NM_000527.4:c.261_262delinsAG	NP_000518.1:p.Trp87_Arg88delinsTer	stop_gained	LoF	Pathogenic	https://franklin.genoox.com/variant/chr19-11213410-GA-AG				36
19:11221432	C/T	LDLR	NM_000527.4:c.1045C>T	NP_000518.1:p.Gln349Ter	stop_gained	LoF	Pathogenic	https://franklin.genoox.com/variant/chr19-11221432-C-T		8.236e-06		36			Damaging
19:11222261	C/T	LDLR	NM_000527.4:c.1132C>T	NP_000518.1:p.Gln378Ter	stop_gained	LoF	Pathogenic	https://franklin.genoox.com/variant/chr19-11222261-C-T				36			Damaging
19:11226864	C/T	LDLR	NM_000527.4:c.1681C>T	NP_000518.1:p.Gln561Ter	stop_gained	LoF	Pathogenic	https://franklin.genoox.com/variant/chr19-11226864-C-T				36			Damaging
4:100532345	T/A	MTTP	NM_000253.3:c.1815T>A	NP_000244.2:p.Tyr605Ter	stop_gained	LoF	Likely Pathogenic	https://franklin.genoox.com/variant/chr4-100532345-T-A				36			Damaging
15:90213298	G/A	PLIN1	NM_002666.4:c.511C>T	NP_002657.3:p.Arg171Ter	stop_gained	LoF	Likely Pathogenic	https://franklin.genoox.com/variant/chr15-90213298-G-A		1.647e-05		36			Damaging
9:107566915	TA/-	ABCA1	NM_005502.3:c.4550_4551delTA	NP_005493.2:p.Ile1517Serfs*12	frameshift_variant	LoF	Likely Pathogenic	https://franklin.genoox.com/variant/chr9-107566914-CTA-C				35
1:63063287	CC/GA	ANGPTL3,DOCK7	NM_014495.3:c.50_51delinsGA,NM_001271999.1:c.1683-10993_1683-10992delinsTC	NP_055310.1:p.Ser17Ter,	stop_gained	LoF						35
11:116707817	G/A	APOA1	NM_000039.2:c.100C>T	NP_000030.1:p.Arg34Ter	stop_gained	LoF	Likely Pathogenic	https://franklin.genoox.com/variant/chr11-116707817-G-A				35			Damaging
11:116661122	G/A	APOA5	NM_052968.4:c.823C>T	NP_443200.2:p.Gln275Ter	stop_gained	LoF	Likely Pathogenic	https://franklin.genoox.com/variant/chr11-116661122-G-A		3.295e-05		35			Damaging
11:116661495	CTGC/-	APOA5	NM_052968.4:c.447_450delGCAG	NP_443200.2:p.Glu149Aspfs*50	frameshift_variant	LoF	Likely Pathogenic	https://franklin.genoox.com/variant/chr11-116661494-ACTGC-A				35
2:21234543	G/A	APOB	NM_000384.2:c.5197C>T	NP_000375.2:p.Gln1733Ter	stop_gained	LoF	Likely Pathogenic	https://franklin.genoox.com/variant/chr2-21234543-G-A				35			Damaging
11:116701353	C/T	APOC3	NM_000040.1:c.55C>T	NP_000031.1:p.Arg19Ter	stop_gained	LoF	Pathogenic	https://franklin.genoox.com/variant/chr11-116701353-C-T	9.70999e-05	0.0006836		35			Damaging
19:4155006	G/A	CREB3L3	NM_032607.2:c.138G>A	NP_115996.1:p.Trp46Ter	stop_gained	LoF	VUS	https://franklin.genoox.com/variant/chr19-4155006-G-A	3.22956e-05			35			Damaging
19:4159726	C/T	CREB3L3	NM_032607.2:c.523C>T	NP_115996.1:p.Arg175Ter	stop_gained	LoF	VUS	https://franklin.genoox.com/variant/chr19-4159726-C-T	6.46412e-05	4.942e-05	0.000199681	35			Damaging
19:4168365	-/G	CREB3L3	NM_032607.2:c.732dupG	NP_115996.1:p.Lys245Glufs*130	frameshift_variant	LoF	VUS	https://franklin.genoox.com/variant/chr19-4168364-T-TG	0.000258715	0.000593		35
7:21582894	C/T	DNAH11	NM_001277115.1:c.31C>T	NP_001264044.1:p.Arg11Ter	stop_gained	LoF	Likely Pathogenic	https://franklin.genoox.com/variant/chr7-21582894-C-T				35			Damaging
7:44192925	G/T	GCK	NM_000162.3:c.183C>A	NP_000153.1:p.Tyr61Ter	stop_gained	LoF	Likely Pathogenic	https://franklin.genoox.com/variant/chr7-44192925-G-T				35			Damaging
2:27726415	C/T	GCKR	NM_001486.3:c.679C>T	NP_001477.2:p.Arg227Ter	stop_gained	LoF	Likely Pathogenic	https://franklin.genoox.com/variant/chr2-27726415-C-T	0.000290641	0.0003953	0.000798722	35			Damaging
2:27730107	C/T	GCKR	NM_001486.3:c.1072C>T	NP_001477.2:p.Arg358Ter	stop_gained	LoF	Likely Pathogenic	https://franklin.genoox.com/variant/chr2-27730107-C-T	3.22935e-05	0.0001647		35			Damaging
2:27745372	C/T	GCKR	NM_001486.3:c.1618C>T	NP_001477.2:p.Arg540Ter	stop_gained	LoF	Likely Pathogenic	https://franklin.genoox.com/variant/chr2-27745372-C-T	0.00080765	0.0008813	0.00139776	35			Damaging
2:27746184	G/T	GCKR	NM_001486.3:c.1756G>T	NP_001477.2:p.Glu586Ter	stop_gained	LoF	VUS	https://franklin.genoox.com/variant/chr2-27746184-G-T	0.00100129	0.0006177	0.000199681	35			Damaging
8:144295184	C/A	GPIHBP1	NM_178172.5:c.42C>A	NP_835466.2:p.Cys14Ter	stop_gained	LoF	VUS	https://franklin.genoox.com/variant/chr8-144295184-C-A				35			Damaging
8:144296973	C/A	GPIHBP1	NM_178172.5:c.267C>A	NP_835466.2:p.Cys89Ter	stop_gained	LoF	VUS	https://franklin.genoox.com/variant/chr8-144296973-C-A		1.651e-05		35			Damaging
19:11213353	C/A	LDLR	NM_000527.4:c.204C>A	NP_000518.1:p.Cys68Ter	stop_gained	LoF	Pathogenic	https://franklin.genoox.com/variant/chr19-11213353-C-A				35			Damaging
19:11215919	G/T	LDLR	NM_000527.4:c.337G>T	NP_000518.1:p.Glu113Ter	stop_gained	LoF	Pathogenic	https://franklin.genoox.com/variant/chr19-11215919-G-T				35			Damaging
19:11231101	C/A	LDLR	NM_000527.4:c.2043C>A	NP_000518.1:p.Cys681Ter	stop_gained	LoF	Pathogenic	https://franklin.genoox.com/variant/chr19-11231101-C-A		8.236e-06		35			Damaging
19:11233876	G/T	LDLR	NM_000527.4:c.2167G>T	NP_000518.1:p.Glu723Ter	stop_gained	LoF	Pathogenic	https://franklin.genoox.com/variant/chr19-11231101-C-A	3.23625e-05			35			Damaging
19:11233924	C/T	LDLR	NM_000527.4:c.2215C>T	NP_000518.1:p.Gln739Ter	stop_gained	LoF	Pathogenic	https://franklin.genoox.com/variant/chr19-11233924-C-T				35			Damaging
1:25893405	C/A	LDLRAP1	NM_015627.2:c.849C>A	NP_056442.2:p.Tyr283Ter	stop_gained	LoF	Likely Pathogenic	https://franklin.genoox.com/variant/chr1-25893405-C-A				35			Damaging
15:58830636	C/T	LIPC	NM_000236.2:c.193C>T	NP_000227.2:p.Arg65Ter	stop_gained	LoF	VUS	https://franklin.genoox.com/variant/chr15-58830636-C-T		1.647e-05	0.000199681	35			Damaging
15:58838104	-/CG	LIPC	NM_000236.2:c.738_739dupCG	NP_000227.2:p.Gly247Alafs*12	frameshift_variant	LoF	VUS	https://franklin.genoox.com/variant/chr15-58838103-A-ACG	0.000161593	0.0002965		35
19:42930751	G/T	LIPE	NM_005357.3:c.551C>A	NP_005348.2:p.Ser184Ter	stop_gained	LoF	Likely Pathogenic	https://franklin.genoox.com/variant/chr19-42930751-G-T	0.000871643	0.0002718	0.00119808	35			Damaging
8:19813407	CT/-	LPL	NM_000237.2:c.835_836delCT	NP_000228.1:p.Leu279Valfs*3	frameshift_variant	LoF	Likely Pathogenic	https://franklin.genoox.com/variant/chr8-19813406-ACT-A		8.236e-06		35
7:44579497	G/A	NPC1L1	NM_013389.2:c.499C>T	NP_037521.2:p.Gln167Ter	stop_gained	LoF	VUS	https://franklin.genoox.com/variant/chr7-44579497-G-A		8.237e-06		35			Damaging
3:12458392	CTTGA/-	PPARG	NM_015869.4:c.1014_1018delCTTGA	NP_056953.2:p.Asp338Glufs*25	frameshift_variant	LoF	Pathogenic	https://franklin.genoox.com/variant/chr3-12458391-TCTTGA-T				35
3:12475485	C/-	PPARG	NM_015869.4:c.1361delC	NP_056953.2:p.Pro454Leufs*14	frameshift_variant	LoF	Pathogenic	https://franklin.genoox.com/variant/chr3-12475484-AC-A		1.647e-05		35
1:109859531	G/A	SORT1	NM_002959.6:c.2191C>T	NP_002950.3:p.Arg731Ter	stop_gained	LoF	Likely Pathogenic	https://franklin.genoox.com/variant/chr1-109859531-G-A				35			Damaging
8:30938462	ACTGA/-	WRN	NM_000553.4:c.924_928delACTGA	NP_000544.2:p.Leu309Alafs*4	frameshift_variant	LoF	Likely Pathogenic	https://franklin.genoox.com/variant/chr8-30938461-GACTGA-G				35
8:30938648	C/T	WRN	NM_000553.4:c.1105C>T	NP_000544.2:p.Arg369Ter	stop_gained	LoF	Pathogenic	https://franklin.genoox.com/variant/chr8-30938648-C-T	0.000258632	0.0001894		35			Damaging
8:30982464	G/-	WRN	NM_000553.4:c.2773delG	NP_000544.2:p.Ala925Profs*48	frameshift_variant	LoF	Likely Pathogenic	https://franklin.genoox.com/variant/chr8-30982463-AG-A				35
8:31030535	C/T	WRN	NM_000553.4:c.4216C>T	NP_000544.2:p.Arg1406Ter	stop_gained	LoF	Benign	https://franklin.genoox.com/variant/chr8-31030535-C-T	0.00109855	0.003418	0.00539137	35			Damaging
1:40756543	-/T	ZMPSTE24	NM_005857.4:c.1085dupT	NP_005848.2:p.Leu362Phefs*19	frameshift_variant	LoF	Pathogenic	https://franklin.genoox.com/variant/chr1-40756542-G-GT	0.000294908	0.0006095		35
9:107550317	G/A	ABCA1	NM_005502.3:c.6088C>T	NP_005493.2:p.Arg2030Trp	missense_variant	Missense	VUS	https://franklin.genoox.com/variant/chr9-107550317-G-A				34	Damaging	Probably damaging	Damaging
9:107560784	C/T	ABCA1	NM_005502.3:c.5039G>A	NP_005493.2:p.Arg1680Gln	missense_variant	Missense	VUS	https://franklin.genoox.com/variant/chr9-107560784-C-T	0.000161478	0.0003706	0.000199681	34	Damaging	Probably damaging	Damaging
11:17429001	C/T	ABCC8	NM_000352.4:c.2821-1G>A		splice_acceptor_variant	LoF	Likely Pathogenic	https://franklin.genoox.com/variant/chr11-17429001-C-T				34			Damaging
2:44052027	C/T	ABCG5	NM_022436.2:c.904+1G>A		splice_donor_variant	LoF	Likely Pathogenic	https://franklin.genoox.com/variant/chr2-44052027-C-T		8.236e-06		34			Damaging
2:44053538	G/A	ABCG5	NM_022436.2:c.757C>T	NP_071881.1:p.Arg253Cys	missense_variant	Missense	VUS	https://franklin.genoox.com/variant/chr2-44053538-G-A	3.24086e-05	8.236e-06		34	Damaging	Probably damaging	Damaging
1:63063593	AACTC/-	ANGPTL3,DOCK7	NM_014495.3:c.363_367delCTCAA,NM_001271999.1:c.1683-11302_1683-11298delGAGTT	NP_055310.1:p.Asn121Lysfs*3,	frameshift_variant	LoF			0.000355734	0.000206		34
2:21237944	C/A	APOB	NM_000384.2:c.3696+1G>T		splice_donor_variant	LoF	Likely Pathogenic	https://franklin.genoox.com/variant/chr2-21237944-C-A				34			Damaging
2:21238041	A/T	APOB	NM_000384.2:c.3600T>A	NP_000375.2:p.Tyr1200Ter	stop_gained	LoF	Pathogenic	https://franklin.genoox.com/variant/chr2-21238041-A-T				34			Damaging
2:21260958	C/A	APOB	NM_000384.2:c.409G>T	NP_000375.2:p.Glu137Ter	stop_gained	LoF	Pathogenic	https://franklin.genoox.com/variant/chr2-21260958-C-A				34			Damaging
2:21265232	C/T	APOB	NM_000384.2:c.237+1G>A		splice_donor_variant	LoF						34			Damaging
11:62472792	G/TCC	BSCL2	NM_032667.6:c.193delinsGGA	NP_116056.3:p.Pro65Glyfs*28	frameshift_variant	LoF	Pathogenic	https://franklin.genoox.com/variant/chr11-62472792-G-TCC				34
7:116166739	T/A	CAV1	NM_001753.4:c.191T>A	NP_001744.2:p.Val64Asp	missense_variant	Missense	VUS	https://franklin.genoox.com/variant/chr7-116166739-T-A		1.647e-05		34	Damaging	Probably damaging	Damaging
7:116140417	A/G	CAV2	NM_001233.4:c.254A>G	NP_001224.1:p.Tyr85Cys	missense_variant	Missense	VUS	https://franklin.genoox.com/variant/chr7-116140417-A-G	3.22747e-05			34	Damaging	Probably damaging	Damaging
9:135940550	ACGTCATCGTGGTC/-	CEL	NM_001807.4:c.475_488delGTCATCGTGGTCAC	NP_001798.2:p.Val159Leufs*21	frameshift_variant	LoF			0.000258415	0.0001073	0.000998403	34
3:9908924	CC/-	CIDEC	NM_001199623.1:c.649_650delGG	NP_001186552.1:p.Gly217Hisfs	frameshift_variant	LoF	Likely Pathogenic	https://franklin.genoox.com/variant/chr3-9908923-GCC-G		0.0001235		34
7:44191958	CCCACCTTCA/-	GCK	NM_000162.3:c.266_275delTGAAGGTGGG	NP_000153.1:p.Val89Glufs*10	frameshift_variant	LoF	Likely Pathogenic	https://franklin.genoox.com/variant/chr7-44191957-TCCCACCTTCA-T				34
2:27729379	C/T	GCKR	NM_001486.3:c.901C>T	NP_001477.2:p.Arg301Ter	stop_gained	LoF	Likely Pathogenic	https://franklin.genoox.com/variant/chr2-27729379-C-T		3.295e-05		34			Damaging
2:27741745	AT/-	GCKR	NM_001486.3:c.1513_1514delAT	NP_001477.2:p.Met505Valfs*6	frameshift_variant	LoF	Likely Pathogenic	https://franklin.genoox.com/variant/chr2-27741744-CAT-C	0.000129141	0.00014		34
12:50500071	G/A	GPD1	NM_005276.3:c.361G>A	NP_005267.2:p.Gly121Arg	missense_variant	Missense	VUS	https://franklin.genoox.com/variant/chr12-50500071-G-A	0.000873843	0.001046	0.000998403	34	Damaging	Probably damaging	Damaging
12:50500071	G/C	GPD1	NM_005276.3:c.361G>C	NP_005267.2:p.Gly121Arg	missense_variant	Missense	VUS	https://franklin.genoox.com/variant/chr12-50500071-G-C	0.000129458	3.295e-05		34	Damaging	Probably damaging	Damaging
8:144295714	C/T	GPIHBP1	NM_178172.5:c.70C>T	NP_835466.2:p.Gln24Ter	stop_gained	LoF	VUS	https://franklin.genoox.com/variant/chr8-144295714-C-T				34			Damaging
17:36059155	C/T	HNF1B	NM_000458.3:c.1580G>A	NP_000449.1:p.Arg527Gln	missense_variant	Missense				1.647e-05		34		Probably damaging	Damaging
17:36104650	C/A	HNF1B	NM_000458.3:c.226G>T	NP_000449.1:p.Gly76Cys	missense_variant	Missense	Likely Benign	https://franklin.genoox.com/variant/chr17-36104650-C-A	0.000355228	0.0004448	0.000599042	34		Probably damaging	Damaging
19:11200242	G/A	LDLR	NM_000527.4:c.18G>A	NP_000518.1:p.Trp6Ter	stop_gained	LoF	Likely Pathogenic	https://franklin.genoox.com/variant/chr19-11200242-G-A				34			Damaging
19:11213453	C/T	LDLR	NM_000527.4:c.304C>T	NP_000518.1:p.Gln102Ter	stop_gained	LoF	Pathogenic	https://franklin.genoox.com/variant/chr19-11213453-C-T		8.237e-06		34			Damaging
19:11216083	C/A	LDLR	NM_000527.4:c.501C>A	NP_000518.1:p.Cys167Ter	stop_gained	LoF	Pathogenic	https://franklin.genoox.com/variant/chr19-11216083-C-A				34			Damaging
19:11216102	G/T	LDLR	NM_000527.4:c.520G>T	NP_000518.1:p.Glu174Ter	stop_gained	LoF	Pathogenic	https://franklin.genoox.com/variant/chr19-11216102-G-T		8.236e-06		34			Damaging
19:11216262	AC/-	LDLR	NM_000527.4:c.680_681delAC	NP_000518.1:p.Asp227Glyfs*12	frameshift_variant	LoF	Pathogenic	https://franklin.genoox.com/variant/chr19-11216261-GAC-G				34
19:11216275	C/A	LDLR	NM_000527.4:c.693C>A	NP_000518.1:p.Cys231Ter	stop_gained	LoF	Pathogenic	https://franklin.genoox.com/variant/chr19-11216275-C-A				34			Damaging
19:11231097	TG/-	LDLR	NM_000527.4:c.2041_2042delTG	NP_000518.1:p.Cys681Profs*35	frameshift_variant	LoF	Likely Pathogenic	https://franklin.genoox.com/variant/chr19-11231096-CTG-C				34
19:11240274	C/-	LDLR	NM_000527.4:c.2478delC	NP_000518.1:p.Val827Serfs	frameshift_variant	LoF	Pathogenic	https://franklin.genoox.com/variant/chr19-11240273-AC-A				34
1:25889560	G/A	LDLRAP1	NM_015627.2:c.533-1G>A		splice_acceptor_variant	LoF	VUS	https://franklin.genoox.com/variant/chr1-25889560-G-A		8.236e-06		34			Damaging
19:42905974	CCCCCGCAGCCCCCGTCTA/-	LIPE	NM_005357.3:c.3203_3221del	NP_005348.2:p.Val1068Glyfs	frameshift_variant	LoF	VUS	https://franklin.genoox.com/variant/chr19-42905973-CCCCCCGCAGCCCCCGTCTA-C	0.000259707	0.000507		34
1:156106102	C/T	LMNA	NM_170707.3:c.1255C>T	NP_733821.1:p.Arg419Cys	missense_variant	Missense	VUS	https://franklin.genoox.com/variant/chr1-156106102-C-T	6.46037e-05	8.237e-06		34	Damaging	Probably damaging	Damaging
8:19796997	CA/-	LPL	NM_000237.2:c.46_47delCA	NP_000228.1:p.Gln16Glufs*24	frameshift_variant	LoF	Likely Pathogenic	https://franklin.genoox.com/variant/chr8-19796996-CCA-C				34
8:19813384	C/T	LPL	NM_000237.2:c.808C>T	NP_000228.1:p.Arg270Cys	missense_variant	Missense	Likely Pathogenic	https://franklin.genoox.com/variant/chr8-19813384-C-T		1.647e-05		34	Damaging	Probably damaging	Damaging
8:19813501	C/T	LPL	NM_000237.2:c.925C>T	NP_000228.1:p.Arg309Cys	missense_variant	Missense	Likely Pathogenic	https://franklin.genoox.com/variant/chr8-19813501-C-T		1.647e-05		34	Damaging	Probably damaging	Damaging
8:19813594	G/T	LPL	NM_000237.2:c.1018G>T	NP_000228.1:p.Val340Phe	missense_variant	Missense	VUS	https://franklin.genoox.com/variant/chr8-19813594-G-T				34	Damaging	Possibly damaging	Damaging
8:19816769	A/T	LPL	NM_000237.2:c.1019-2A>T		splice_acceptor_variant	LoF	Likely Pathogenic	https://franklin.genoox.com/variant/chr8-19816769-A-T				34			Damaging
8:19819731	G/C	LPL	NM_000237.2:c.1427+1G>C		splice_donor_variant	LoF	Likely Pathogenic	https://franklin.genoox.com/variant/chr8-19819731-G-C				34
4:100532349	C/T	MTTP	NM_000253.3:c.1819C>T	NP_000244.2:p.Arg607Cys	missense_variant	Missense	VUS	https://franklin.genoox.com/variant/chr4-100532349-C-T	3.23123e-05	8.236e-06		34	Damaging	Probably damaging	Damaging
7:44555685	C/T	NPC1L1	NM_013389.2:c.3712G>A	NP_037521.2:p.Ala1238Thr	missense_variant	Missense	VUS	https://franklin.genoox.com/variant/chr7-44555685-C-T				34	Damaging	Probably damaging	Damaging
7:44578722	AG/-	NPC1L1	NM_013389.2:c.1273_1274delCT	NP_037521.2:p.Leu425Alafs*120	frameshift_variant	LoF	VUS	https://franklin.genoox.com/variant/chr7-44578721-CAG-C	3.23018e-05			34
13:28494665	G/T	PDX1	NM_000209.3:c.390G>T	NP_000200.1:p.Trp130Cys	missense_variant	Missense	VUS	https://franklin.genoox.com/variant/chr13-28494665-G-T				34	Damaging	Probably damaging	Damaging
20:44534908	C/T	PLTP	NM_006227.3:c.704G>A	NP_006218.1:p.Arg235Gln	missense_variant	Missense	VUS	https://franklin.genoox.com/variant/chr13-28494665-G-T		4.942e-05		34	Damaging	Probably damaging	Damaging
11:821777	C/T	PNPLA2	NM_020376.3:c.337C>T	NP_065109.1:p.Arg113Cys	missense_variant	Missense	VUS	https://franklin.genoox.com/variant/chr11-821777-C-T	3.23123e-05	8.236e-06		34	Damaging	Probably damaging	Damaging
3:12434182	A/-	PPARG	NM_015869.4:c.556delA	NP_056953.2:p.Ser186Valfs*47	frameshift_variant	LoF	Pathogenic	https://franklin.genoox.com/variant/chr3-12434181-CA-C				34
8:30946482	G/A	WRN	NM_000553.4:c.1652+1G>A		splice_donor_variant	LoF	Pathogenic	https://franklin.genoox.com/variant/chr8-30946482-G-A	6.46789e-05			34			Damaging
8:31012138	AGAC/-	WRN	NM_000553.4:c.3690_3693delAGAC	NP_000544.2:p.Asp1231Serfs*16	frameshift_variant	LoF	Pathogenic	https://franklin.genoox.com/variant/chr8-31012137-TAGAC-T				34
1:40758106	TTCTTTTTCAGG/-	ZMPSTE24	NM_005857.4:c.1204-5_1210delTTCAGGTTCTTT	NP_005848.2:p.?	splice_acceptor_variant	LoF	Likely pathogenic	https://franklin.genoox.com/variant/chr1-40758105-TTTCTTTTTCAGG-T	3.22768e-05	1.648e-05		34
9:107574868	C/T	ABCA1	NM_005502.3:c.4037G>A	NP_005493.2:p.Gly1346Glu	missense_variant	Missense	VUS	https://franklin.genoox.com/variant/chr9-107574868-C-T	6.45578e-05	9.884e-05		33	Damaging	Probably damaging	Damaging
9:107591297	C/T	ABCA1	NM_005502.3:c.2015G>A	NP_005493.2:p.Arg672Gln	missense_variant	Missense	VUS	https://franklin.genoox.com/variant/chr9-107591297-C-T	3.22977e-05	8.236e-06		33	Damaging	Possibly damaging	Damaging
9:107690214	-/A	ABCA1	NM_005502.3:c.-93+2dupT		splice_region_variant	Other	VUS	https://franklin.genoox.com/variant/chr9-107690213-T-TA				33
11:17417206	G/A	ABCC8	NM_000352.4:c.4258C>T	NP_000343.2:p.Arg1420Cys	missense_variant	Missense	Pathogenic	https://franklin.genoox.com/variant/chr11-17417206-G-A				33	Damaging	Probably damaging	Damaging
11:17426072	G/A	ABCC8	NM_000352.4:c.3544C>T	NP_000343.2:p.Arg1182Trp	missense_variant	Missense	Likely Pathogenic	https://franklin.genoox.com/variant/chr11-17426072-G-A				33	Damaging	Possibly damaging	Damaging
11:17483259	C/A	ABCC8	NM_000352.4:c.693G>T	NP_000343.2:p.Trp231Cys	missense_variant	Missense	VUS	https://franklin.genoox.com/variant/chr11-17483259-C-A				33	Damaging	Probably damaging	Damaging
2:44055181	C/-	ABCG5	NM_022436.2:c.575delG	NP_071881.1:p.Gly192Alafs*35	frameshift_variant	LoF	Likely pathogenic	https://franklin.genoox.com/variant/chr2-44055180-GC-G		8.236e-06		33
9:139571412	C/T	AGPAT2	NM_006412.3:c.492+1G>A		splice_donor_variant	LoF	Pathogenic	https://franklin.genoox.com/variant/chr9-139571412-C-T				33			Damaging
19:40739826	G/A	AKT2	NM_001626.5:c.1399C>T	NP_001617.1:p.Arg467Trp	missense_variant	Missense	VUS	https://franklin.genoox.com/variant/chr19-40739826-G-A	9.70371e-05	9.885e-05		33	Damaging	Possibly damaging	Damaging
1:63063668	AACT/-	ANGPTL3,DOCK7	NM_014495.3:c.439_442delAACT,NM_001271999.1:c.1683-11376_1683-11373delAGTT	NP_055310.1:p.Asn147Terfs,	stop_gained	LoF			3.23541e-05	0.000165		33
8:11407666	A/G	BLK	NM_001715.2:c.369-2A>G		splice_acceptor_variant	LoF	VUS	https://franklin.genoox.com/variant/chr8-11407666-A-G	3.22893e-05	0.0001235		33			Damaging
7:116140335	G/C	CAV2	NM_001233.4:c.172G>C	NP_001224.1:p.Ala58Pro	missense_variant	Missense	VUS	https://franklin.genoox.com/variant/chr7-116140335-G-C				33	Damaging	Probably damaging	Damaging
19:4168358	G/C	CREB3L3	NM_032607.2:c.725G>C	NP_115996.1:p.Arg242Pro	missense_variant	Missense	VUS	https://franklin.genoox.com/variant/chr19-4168358-G-C		8.237e-06		33	Damaging	Probably damaging	Damaging
19:4168454	G/A	CREB3L3	NM_032607.2:c.821G>A	NP_115996.1:p.Arg274Gln	missense_variant	Missense	VUS	https://franklin.genoox.com/variant/chr19-4168454-G-A		4.949e-05		33	Damaging	Probably damaging	Damaging
7:44189371	C/T	GCK	NM_000162.3:c.667G>A	NP_000153.1:p.Gly223Ser	missense_variant	Missense	Pathogenic	https://franklin.genoox.com/variant/chr7-44189371-C-T				33	Damaging	Probably damaging	Damaging
17:36065046	G/A	HNF1B	NM_000458.3:c.1217C>T	NP_000449.1:p.Ser406Leu	missense_variant	Missense	VUS	https://franklin.genoox.com/variant/chr17-36065046-G-A	3.22851e-05			33		Probably damaging	Damaging
20:43036094	C/T	HNF4A	NM_000457.4:c.364C>T	NP_000448.3:p.Arg122Trp	missense_variant	Missense	Likely Pathogenic	https://franklin.genoox.com/variant/chr20-43036094-C-T				33	Damaging	Probably damaging	Damaging
11:17409113	G/A	KCNJ11	NM_000525.3:c.526C>T	NP_000516.3:p.Arg176Cys	missense_variant	Missense	Likely Pathogenic	https://franklin.genoox.com/variant/chr11-17409113-G-A	0.000161655	4.942e-05		33	Damaging	Probably damaging	Damaging
2:10186547	G/C	KLF11	NM_003597.4:c.312+1G>C		splice_donor_variant	LoF	VUS	https://franklin.genoox.com/variant/chr2-10186547-G-C				33			Damaging
2:10192477	G/A	KLF11	NM_003597.4:c.1382G>A	NP_003588.1:p.Arg461Gln	missense_variant	Missense	Likely Benign	https://franklin.genoox.com/variant/chr2-10192477-G-A	0.000258532	0.0004118	0.000599042	33	Damaging	Possibly damaging	Damaging
19:11218155	G/-	LDLR	NM_000527.4:c.905delG	NP_000518.1:p.Cys302Serfs*67	frameshift_variant	LoF	Pathogenic	https://franklin.genoox.com/variant/chr19-11218154-TG-T				33
19:11230767	G/A	LDLR	NM_000527.4:c.1846-1G>A		splice_acceptor_variant	LoF	Pathogenic	https://franklin.genoox.com/variant/chr19-11230767-G-A	3.22789e-05			33			Damaging
19:11231199	G/A	LDLR	NM_000527.4:c.2140+1G>A		splice_donor_variant	LoF	Pathogenic	https://franklin.genoox.com/variant/chr19-11231199-G-A				33			Damaging
19:42905973	-/C	LIPE	NM_005357.3:c.3222dupG	NP_005348.2:p.Arg1075Alafs	frameshift_variant	LoF						33
19:42906202	T/C	LIPE	NM_005357.3:c.2993A>G	NP_005348.2:p.Asp998Gly	missense_variant	Missense	VUS	https://franklin.genoox.com/variant/chr19-42906202-T-C	3.23248e-05			33	Damaging	Probably damaging	Damaging
18:47110110	C/T	LIPG	NM_006033.3:c.1342C>T	NP_006024.1:p.Arg448Cys	missense_variant	Missense	VUS	https://franklin.genoox.com/variant/chr18-47110110-C-T	3.23102e-05	4.118e-05		33	Damaging	Probably damaging	Damaging
1:156106031	C/G	LMNA	NM_170707.3:c.1184C>G	NP_733821.1:p.Ser395Trp	missense_variant	Missense	VUS	https://franklin.genoox.com/variant/chr1-156106031-C-G				33	Damaging	Probably damaging	Damaging
1:156106048	C/T	LMNA	NM_170707.3:c.1201C>T	NP_733821.1:p.Arg401Cys	missense_variant	Missense	Likely Pathogenic	https://franklin.genoox.com/variant/chr1-156106048-C-T	9.69556e-05	3.295e-05		33	Damaging	Probably damaging	Damaging
8:19813381	G/A	LPL	NM_000237.2:c.805G>A	NP_000228.1:p.Glu269Lys	missense_variant	Missense	Likely Pathogenic	https://franklin.genoox.com/variant/chr8-19813381-G-A	6.45703e-05	1.647e-05		33	Damaging	Probably damaging	Damaging
8:19813385	G/A	LPL	NM_000237.2:c.809G>A	NP_000228.1:p.Arg270His	missense_variant	Missense	Pathogenic	https://franklin.genoox.com/variant/chr8-19813385-G-A				33	Damaging	Probably damaging	Damaging
8:19818578	G/A	LPL	NM_000237.2:c.1306G>A	NP_000228.1:p.Gly436Arg	missense_variant	Missense	VUS	https://franklin.genoox.com/variant/chr8-19818578-G-A				33	Damaging	Probably damaging	Damaging
4:100530134	G/T	MTTP	NM_000253.3:c.1769G>T	NP_000244.2:p.Ser590Ile	missense_variant	Missense	Likely Pathogenic	https://franklin.genoox.com/variant/chr4-100530134-G-T				33	Damaging	Possibly damaging	Damaging
6:16130792	G/A	MYLIP	NM_013262.3:c.92G>A	NP_037394.2:p.Cys31Tyr	missense_variant	Missense	VUS	https://franklin.genoox.com/variant/chr6-16130792-G-A	3.22997e-05			33	Damaging	Probably damaging	Damaging
1:55523187	G/A	PCSK9	NM_174936.3:c.1180G>A	NP_777596.2:p.Gly394Ser	missense_variant	Missense	VUS	https://franklin.genoox.com/variant/chr1-55523187-G-A		0.0001401		33	Damaging	Probably damaging	Damaging
20:44527656	C/T	PLTP	NM_006227.3:c.1406G>A	NP_006218.1:p.Arg469Gln	missense_variant	Missense	VUS	https://franklin.genoox.com/variant/chr20-44527656-C-T	3.23269e-05	3.295e-05	0.000399361	33	Damaging	Probably damaging	Damaging
20:44533678	C/T	PLTP	NM_006227.3:c.785G>A	NP_006218.1:p.Arg262Gln	missense_variant	Missense	VUS	https://franklin.genoox.com/variant/chr20-44533678-C-T		9.06e-05		33	Damaging	Probably damaging	Damaging
11:821778	G/A	PNPLA2	NM_020376.3:c.338G>A	NP_065109.1:p.Arg113His	missense_variant	Missense	VUS	https://franklin.genoox.com/variant/chr11-821778-G-A	0.000193823	0.0004283	0.000199681	33	Damaging	Probably damaging	Damaging
19:50905998	-/G	POLD1	NM_002691.3:c.970+1dupG		splice_donor_variant	LoF	VUS	https://franklin.genoox.com/variant/chr19-50905997-A-AG				33
19:50918172	A/T	POLD1	NM_002691.3:c.2489A>T	NP_002682.2:p.Glu830Val	missense_variant	Missense	VUS	https://franklin.genoox.com/variant/chr19-50918172-A-T				33	Damaging	Probably damaging	Damaging
3:12447402	C/T	PPARG	NM_015869.4:c.641C>T	NP_056953.2:p.Pro214Leu	missense_variant	Missense	VUS	https://franklin.genoox.com/variant/chr3-12447402-C-T				33	Damaging	Probably damaging	Damaging
3:12447410	G/A	PPARG	NM_015869.4:c.649G>A	NP_056953.2:p.Glu217Lys	missense_variant	Missense	VUS	https://franklin.genoox.com/variant/chr3-12447410-G-A		8.236e-06		33	Damaging	Probably damaging	Damaging
17:40574913	A/G	PTRF	NM_012232.5:c.203T>C	NP_036364.2:p.Ile68Thr	missense_variant	Missense	VUS	https://franklin.genoox.com/variant/chr17-40574913-A-G		4.942e-05		33	Damaging	Probably damaging	Damaging
17:40574929	C/G	PTRF	NM_012232.5:c.187G>C	NP_036364.2:p.Gly63Arg	missense_variant	Missense	VUS	https://franklin.genoox.com/variant/chr17-40574929-C-G				33	Damaging	Probably damaging	Damaging
5:133956717	CA/-	SAR1B	NM_016103.3:c.83_84delTG	NP_057187.1:p.Leu28Argfs*7	frameshift_variant	LoF	Likely Pathogenic	https://franklin.genoox.com/variant/chr5-133956716-CCA-C		3.295e-05		33
1:109859575	C/T	SORT1	NM_002959.6:c.2147G>A	NP_002950.3:p.Arg716Gln	missense_variant	Missense	VUS	https://franklin.genoox.com/variant/chr1-109859575-C-T	6.45578e-05	0.0001071		33	Damaging	Probably damaging	Damaging
1:109865641	C/T	SORT1	NM_002959.6:c.1937G>A	NP_002950.3:p.Arg646His	missense_variant	Missense	VUS	https://franklin.genoox.com/variant/chr1-109865641-C-T	6.45703e-05	1.647e-05		33	Damaging	Possibly damaging	Damaging
8:126443327	-/C	TRIB1	NM_025195.3:c.189dupC	NP_079471.1:p.Gly64Argfs*62	frameshift_variant	LoF	VUS	https://franklin.genoox.com/variant/chr8-126443326-G-GC				33
8:126448487	G/A	TRIB1	NM_025195.3:c.893G>A	NP_079471.1:p.Arg298His	missense_variant	Missense	VUS	https://franklin.genoox.com/variant/chr8-126448487-G-A	9.69493e-05	2.471e-05		33	Tolerated	Probably damaging	Damaging
8:30977810	C/T	WRN	NM_000553.4:c.2500C>T	NP_000544.2:p.Arg834Cys	missense_variant	Missense	Benign	https://franklin.genoox.com/variant/chr8-30977810-C-T	0.000582902	0.002084	0.00179712	33	Damaging	Probably damaging	Damaging
1:40758116	G/A	ZMPSTE24	NM_005857.4:c.1204-1G>A		splice_acceptor_variant	LoF	Pathogenic	https://franklin.genoox.com/variant/chr1-40758116-G-A				33			Damaging
2:11959716	CG/AA	LPIN1	NM_145693.2:c.2401_2402delinsAA	NP_663731.1:p.Arg801Lys	missense_variant	Missense	VUS	https://franklin.genoox.com/variant/chr2-11959716-CG-AA				32.5267
9:107581917	T/C	ABCA1	NM_005502.3:c.3191A>G	NP_005493.2:p.Asp1064Gly	missense_variant	Missense	VUS	https://franklin.genoox.com/variant/chr9-107581917-T-C				32	Damaging	Probably damaging	Damaging
9:107582258	T/C	ABCA1	NM_005502.3:c.3053A>G	NP_005493.2:p.Asp1018Gly	missense_variant	Missense	VUS	https://franklin.genoox.com/variant/chr9-107582258-T-C	0.000581658	0.0004365	0.000199681	32	Damaging	Probably damaging	Damaging
9:107591399	C/T	ABCA1	NM_005502.3:c.1913G>A	NP_005493.2:p.Arg638Gln	missense_variant	Missense	Likely Benign	https://franklin.genoox.com/variant/chr9-107591399-C-T	9.68554e-05	0.002059	0.00199681	32	Damaging	Probably damaging	Damaging
9:107593328	C/G	ABCA1	NM_005502.3:c.1770G>C	NP_005493.2:p.Trp590Cys	missense_variant	Missense	VUS	https://franklin.genoox.com/variant/chr9-107593328-C-G				32	Damaging	Probably damaging	Damaging
11:17417420	G/A	ABCC8	NM_000352.4:c.4177C>T	NP_000343.2:p.Arg1393Cys	missense_variant	Missense	Likely Pathogenic	https://franklin.genoox.com/variant/chr11-17417420-G-A		8.286e-06		32	Damaging	Probably damaging	Damaging
11:17434278	C/T	ABCC8	NM_000352.4:c.2491G>A	NP_000343.2:p.Gly831Ser	missense_variant	Missense	VUS	https://franklin.genoox.com/variant/chr11-17434278-C-T				32	Damaging	Possibly damaging	Damaging
11:17452502	A/C	ABCC8	NM_000352.4:c.1676T>G	NP_000343.2:p.Phe559Cys	missense_variant	Missense	VUS	https://franklin.genoox.com/variant/chr11-17452502-A-C				32	Damaging	Probably damaging	Damaging
11:17464384	C/T	ABCC8	NM_000352.4:c.1513G>A	NP_000343.2:p.Gly505Ser	missense_variant	Missense	Likely Pathogenic	https://franklin.genoox.com/variant/chr11-17464384-C-T		8.237e-06		32	Damaging	Probably damaging	Damaging
21:43704671	G/A	ABCG1	NM_004915.3:c.736G>A	NP_004906.3:p.Gly246Ser	missense_variant	Missense	VUS	https://franklin.genoox.com/variant/chr21-43704671-G-A		6.589e-05		32	Damaging	Probably damaging	Damaging
2:44041634	C/T	ABCG5	NM_022436.2:c.1744G>A	NP_071881.1:p.Gly582Arg	missense_variant	Missense	VUS	https://franklin.genoox.com/variant/chr2-44041634-C-T	0.00116257	0.0004943	0.00199681	32	Damaging	Probably damaging	Damaging
2:44059097	A/G	ABCG5	NM_022436.2:c.391T>C	NP_071881.1:p.Tyr131His	missense_variant	Missense	VUS	https://franklin.genoox.com/variant/chr2-44059097-A-G		1.02e-05		32	Damaging	Probably damaging	Damaging
9:139571111	C/T	AGPAT2	NM_006412.3:c.514G>A	NP_006403.2:p.Glu172Lys	missense_variant	Missense	VUS	https://franklin.genoox.com/variant/chr9-139571111-C-T		8.238e-06		32	Damaging	Probably damaging	Damaging
2:21257775	T/C	APOB	NM_000384.2:c.819-2A>G		splice_acceptor_variant	LoF	Likely Pathogenic	https://franklin.genoox.com/variant/chr2-21257775-T-C				32			Damaging
7:116199304	T/C	CAV1	NM_001753.4:c.500T>C	NP_001744.2:p.Phe167Ser	missense_variant	Missense	VUS	https://franklin.genoox.com/variant/chr7-116199304-T-C	6.45953e-05	4.118e-05	0.000199681	32	Damaging	Probably damaging	Damaging
7:116140419	A/G	CAV2	NM_001233.4:c.256A>G	NP_001224.1:p.Lys86Glu	missense_variant	Missense	VUS	https://franklin.genoox.com/variant/chr7-116140419-A-G	6.4587e-05	7.413e-05		32	Damaging	Probably damaging	Damaging
19:4168376	G/A	CREB3L3	NM_032607.2:c.743G>A	NP_115996.1:p.Arg248His	missense_variant	Missense	VUS	https://franklin.genoox.com/variant/chr19-4168376-G-A		7.413e-05		32	Damaging	Probably damaging	Damaging
19:4170135	A/G	CREB3L3	NM_032607.2:c.822-2A>G		splice_acceptor_variant	LoF	VUS	https://franklin.genoox.com/variant/chr19-4170135-A-G	3.22872e-05			32			Damaging
22:42523528	C/T	CYP2D6	NM_000106.5:c.1094G>A	NP_000097.3:p.Arg365His	missense_variant	Missense	Benign	https://franklin.genoox.com/variant/chr22-42523528-C-T	0.109123	0.12		32	Damaging	Probably damaging	Damaging
19:40316462	G/A	DYRK1B	NM_004714.2:c.1783C>T	NP_004705.1:p.Arg595Trp	missense_variant	Missense	VUS	https://franklin.genoox.com/variant/chr19-40316462-G-A	0.000291677	0.0002569		32	Damaging	Probably damaging	Damaging
7:44189624	C/T	GCK	NM_000162.3:c.523G>A	NP_000153.1:p.Gly175Arg	missense_variant	Missense	Likely Pathogenic	https://franklin.genoox.com/variant/chr7-44189624-C-T				32	Damaging	Probably damaging	Damaging
12:121437145	G/A	HNF1A	NM_000545.6:c.1576G>A	NP_000536.5:p.Asp526Asn	missense_variant	Missense	VUS	https://franklin.genoox.com/variant/chr12-121437145-G-A				32	Damaging	Probably damaging	Damaging
12:121437179	C/T	HNF1A	NM_000545.6:c.1610C>T	NP_000536.5:p.Thr537Met	missense_variant	Missense	VUS	https://franklin.genoox.com/variant/chr12-121437179-C-T		1.647e-05		32	Damaging	Probably damaging	Damaging
17:36104632	C/T	HNF1B	NM_000458.3:c.244G>A	NP_000449.1:p.Asp82Asn	missense_variant	Missense	Likely Pathogenic	https://franklin.genoox.com/variant/chr17-36104632-C-T	0.00029066	0.0006837	0.000199681	32		Possibly damaging	Damaging
19:11223972	TC/-	LDLR	NM_000527.4:c.1206_1207delCT	NP_000518.1:p.Phe403Hisfs*37	frameshift_variant	LoF	Pathogenic	https://franklin.genoox.com/variant/chr19-11223971-TTC-T				32
19:11224284	G/T	LDLR	NM_000527.4:c.1432G>T	NP_000518.1:p.Gly478Trp	missense_variant	Missense	Likely Pathogenic	https://franklin.genoox.com/variant/chr19-11224284-G-T				32	Damaging	Probably damaging	Damaging
19:11224328	CT/-	LDLR	NM_000527.4:c.1478_1479delCT	NP_000518.1:p.Ser493Cysfs*42	frameshift_variant	LoF	Pathogenic	https://franklin.genoox.com/variant/chr19-11224327-ACT-A	3.23541e-05			32
1:25883750	C/T	LDLRAP1	NM_015627.2:c.451C>T	NP_056442.2:p.Arg151Trp	missense_variant	Missense	VUS	https://franklin.genoox.com/variant/chr1-25883750-C-T	0.000323185	0.0002471		32	Damaging	Probably damaging	Damaging
15:58838051	G/A	LIPC	NM_000236.2:c.685G>A	NP_000227.2:p.Gly229Ser	missense_variant	Missense	VUS	https://franklin.genoox.com/variant/chr15-58838051-G-A	3.22997e-05			32	Damaging	Probably damaging	Damaging
19:42914668	G/A	LIPE	NM_005357.3:c.1210C>T	NP_005348.2:p.Arg404Cys	missense_variant	Missense	VUS	https://franklin.genoox.com/variant/chr19-42914668-G-A	0.0039449	0.003608	0.000599042	32	Damaging	Probably damaging	Damaging
1:156106016	C/T	LMNA	NM_170707.3:c.1169C>T	NP_733821.1:p.Ser390Phe	missense_variant	Missense	VUS	https://franklin.genoox.com/variant/chr1-156106016-C-T				32	Damaging	Probably damaging	Damaging
1:156106775	C/T	LMNA	NM_170707.3:c.1444C>T	NP_733821.1:p.Arg482Trp	missense_variant	Missense	Pathogenic	https://franklin.genoox.com/variant/chr1-156106775-C-T				32	Damaging	Probably damaging	Damaging
1:156108325	G/A	LMNA	NM_170707.3:c.1745G>A	NP_733821.1:p.Arg582His	missense_variant	Missense	VUS	https://franklin.genoox.com/variant/chr1-156108325-G-A	3.23269e-05	8.253e-06	0.000199681	32	Damaging	Probably damaging	Damaging
2:11905843	G/A	LPIN1	NM_145693.2:c.176G>A	NP_663731.1:p.Arg59His	missense_variant	Missense	VUS	https://franklin.genoox.com/variant/chr2-11905843-G-A	0.000420222	0.0001071		32	Damaging	Probably damaging	Damaging
8:19811790	C/T	LPL	NM_000237.2:c.701C>T	NP_000228.1:p.Pro234Leu	missense_variant	Missense	Likely Pathogenic	https://franklin.genoox.com/variant/chr8-19811790-C-T	6.45661e-05	4.942e-05		32	Damaging	Probably damaging	Damaging
8:19813412	T/G	LPL	NM_000237.2:c.836T>G	NP_000228.1:p.Leu279Arg	missense_variant	Missense	Likely Pathogenic	https://franklin.genoox.com/variant/chr8-19813412-T-G	6.45619e-05			32	Damaging	Probably damaging	Damaging
8:19813474	G/C	LPL	NM_000237.2:c.898G>C	NP_000228.1:p.Gly300Arg	missense_variant	Missense	Likely Pathogenic	https://franklin.genoox.com/variant/chr8-19813474-G-C				32	Damaging	Probably damaging	Damaging
8:19813481	G/T	LPL	NM_000237.2:c.905G>T	NP_000228.1:p.Cys302Phe	missense_variant	Missense	Likely Pathogenic	https://franklin.genoox.com/variant/chr8-19813481-G-T				32	Damaging	Possibly damaging	Damaging
1:12065914	G/A	MFN2	NM_014874.3:c.1642G>A	NP_055689.1:p.Gly548Arg	missense_variant	Missense	VUS	https://franklin.genoox.com/variant/chr1-12065914-G-A		5.765e-05		32	Damaging	Probably damaging	Damaging
1:12067224	C/T	MFN2	NM_014874.3:c.1987C>T	NP_055689.1:p.Arg663Cys	missense_variant	Missense	VUS	https://franklin.genoox.com/variant/chr1-12067224-C-T	0.000129157	0.0001318		32	Damaging	Probably damaging	Damaging
4:100540227	C/T	MTTP	NM_000253.3:c.2314C>T	NP_000244.2:p.Arg772Cys	missense_variant	Missense	VUS	https://franklin.genoox.com/variant/chr4-100540227-C-T				32	Damaging	Probably damaging	Damaging
2:182542878	G/A	NEUROD1	NM_002500.4:c.710C>T	NP_002491.2:p.Ser237Phe	missense_variant	Missense	VUS	https://franklin.genoox.com/variant/chr2-182542878-G-A				32	Damaging	Probably damaging	Damaging
7:44579395	G/A	NPC1L1	NM_013389.2:c.601C>T	NP_037521.2:p.Arg201Cys	missense_variant	Missense	VUS	https://franklin.genoox.com/variant/chr7-44579395-G-A	6.46078e-05	4.118e-05	0.000199681	32	Damaging	Probably damaging	Damaging
7:127255465	C/T	PAX4	NM_006193.2:c.110G>A	NP_006184.2:p.Arg37Gln	missense_variant	Missense	VUS	https://franklin.genoox.com/variant/chr20-44534995-C-T	3.23081e-05	3.295e-05		32	Damaging	Probably damaging	Damaging
20:44534995	C/T	PLTP	NM_006227.3:c.617G>A	NP_006218.1:p.Arg206His	missense_variant	Missense				0.0001318		32	Damaging	Probably damaging	Damaging
11:821676	G/A	PNPLA2	NM_020376.3:c.236G>A	NP_065109.1:p.Arg79Gln	missense_variant	Missense	VUS	https://franklin.genoox.com/variant/chr11-821676-G-A	0.000549664	0.0006672	0.000998403	32	Tolerated	Probably damaging	Damaging
19:50912835	G/A	POLD1	NM_002691.3:c.2066G>A	NP_002682.2:p.Arg689Gln	missense_variant	Missense	VUS	https://franklin.genoox.com/variant/chr19-50912835-G-A		6.59e-05		32	Damaging	Probably damaging	Damaging
22:46611219	G/A	PPARA	NM_005036.4:c.358G>A	NP_005027.2:p.Glu120Lys	missense_variant	Missense	VUS	https://franklin.genoox.com/variant/chr22-46611219-G-A				32	Damaging	Probably damaging	Damaging
22:46614260	G/A	PPARA	NM_005036.4:c.470G>A	NP_005027.2:p.Arg157Gln	missense_variant	Missense	VUS	https://franklin.genoox.com/variant/chr22-46614260-G-A		8.236e-06		32	Damaging	Probably damaging	Damaging
22:46615709	C/T	PPARA	NM_005036.4:c.509C>T	NP_005027.2:p.Ala170Val	missense_variant	Missense	VUS	https://franklin.genoox.com/variant/chr22-46615709-C-T		2.471e-05		32	Damaging	Possibly damaging	Damaging
3:12434173	C/T	PPARG	NM_015869.4:c.541C>T	NP_056953.2:p.Arg181Trp	missense_variant	Missense	VUS	https://franklin.genoox.com/variant/chr3-12434173-C-T				32	Damaging	Probably damaging	Damaging
3:12434212	C/T	PPARG	NM_015869.4:c.580C>T	NP_056953.2:p.Arg194Trp	missense_variant	Missense	VUS	https://franklin.genoox.com/variant/chr3-12434212-C-T				32	Damaging	Probably damaging	Damaging
3:12458456	T/C	PPARG	NM_015869.4:c.1073T>C	NP_056953.2:p.Leu358Pro	missense_variant	Missense	VUS	https://franklin.genoox.com/variant/chr3-12458456-T-C				32	Damaging	Probably damaging	Damaging
8:126448541	G/A	TRIB1	NM_025195.3:c.947G>A	NP_079471.1:p.Arg316His	missense_variant	Missense	VUS	https://franklin.genoox.com/variant/chr8-126448541-G-A	0.000129299	4.118e-05		32	Damaging	Probably damaging	Damaging
9:107547805	G/A	ABCA1	NM_005502.3:c.6517C>T	NP_005493.2:p.Arg2173Trp	missense_variant	Missense	VUS	https://franklin.genoox.com/variant/chr9-107547805-G-A		3.295e-05		31	Tolerated	Possibly damaging	Damaging
9:107558450	C/T	ABCA1	NM_005502.3:c.5266G>A	NP_005493.2:p.Ala1756Thr	missense_variant	Missense	VUS	https://franklin.genoox.com/variant/chr9-107558450-C-T		8.236e-06		31	Damaging	Possibly damaging	Damaging
9:107558635	G/C	ABCA1	NM_005502.3:c.5192C>G	NP_005493.2:p.Ser1731Cys	missense_variant	Missense	Likely Pathogenic	https://franklin.genoox.com/variant/chr9-107558635-G-C		8.236e-06		31	Damaging	Possibly damaging	Damaging
9:107562843	A/T	ABCA1	NM_005502.3:c.4721T>A	NP_005493.2:p.Leu1574His	missense_variant	Missense	VUS	https://franklin.genoox.com/variant/chr9-107562843-A-T				31	Damaging	Probably damaging	Damaging
9:107578579	G/A	ABCA1	NM_005502.3:c.3583C>T	NP_005493.2:p.Arg1195Trp	missense_variant	Missense	VUS	https://franklin.genoox.com/variant/chr9-107578579-G-A		1.647e-05		31	Damaging	Probably damaging	Damaging
9:107581086	C/T	ABCA1	NM_005502.3:c.3320G>A	NP_005493.2:p.Gly1107Glu	missense_variant	Missense	VUS	https://franklin.genoox.com/variant/chr9-107581086-C-T				31	Damaging	Probably damaging	Damaging
9:107583702	G/A	ABCA1	NM_005502.3:c.2914C>T	NP_005493.2:p.Arg972Trp	missense_variant	Missense	VUS	https://franklin.genoox.com/variant/chr9-107583702-G-A	6.45828e-05	1.647e-05		31	Damaging	Probably damaging	Damaging
9:107646840	G/A	ABCA1	NM_005502.3:c.170C>T	NP_005493.2:p.Pro57Leu	missense_variant	Missense	VUS	https://franklin.genoox.com/variant/chr9-107646840-G-A				31	Damaging	Probably damaging	Damaging
21:43711675	G/A	ABCG1	NM_004915.3:c.1598G>A	NP_004906.3:p.Arg533His	missense_variant	Missense	VUS	https://franklin.genoox.com/variant/chr21-43711675-G-A				31	Damaging	Probably damaging	Damaging
19:40747910	G/A	AKT2	NM_001626.5:c.508C>T	NP_001617.1:p.Arg170Trp	missense_variant	Missense	VUS	https://franklin.genoox.com/variant/chr19-40747910-G-A	3.22977e-05	2.471e-05	0.000199681	31	Damaging	Probably damaging	Damaging
11:116661335	G/A	APOA5	NM_052968.4:c.610C>T	NP_443200.2:p.Arg204Cys	missense_variant	Missense	VUS	https://franklin.genoox.com/variant/chr11-116661335-G-A		8.269e-06	0.000199681	31	Damaging	Possibly damaging	Damaging
2:21250938	C/T	APOB	NM_000384.2:c.1830-1G>A		splice_acceptor_variant	LoF	Pathogenic	https://franklin.genoox.com/variant/chr2-21250938-C-T	3.22851e-05			31			Damaging
11:116701354	G/A	APOC3	NM_000040.1:c.55+1G>A		splice_donor_variant	LoF	Pathogenic	https://franklin.genoox.com/variant/chr11-116701354-G-A	0.00122961	0.001359	0.000798722	31			Damaging
7:116199316	G/A	CAV1	NM_001753.4:c.512G>A	NP_001744.2:p.Arg171His	missense_variant	Missense	VUS	https://franklin.genoox.com/variant/chr7-116199316-G-A		4.118e-05		31	Damaging	Probably damaging	Damaging
7:44190589	A/G	GCK	NM_000162.3:c.449T>C	NP_000153.1:p.Phe150Ser	missense_variant	Missense	Pathogenic	https://franklin.genoox.com/variant/chr7-44190589-A-G				31	Damaging	Probably damaging	Damaging
12:50500693	C/T	GPD1	NM_005276.3:c.605C>T	NP_005267.2:p.Ala202Val	missense_variant	Missense	VUS	https://franklin.genoox.com/variant/chr12-50500693-C-T		8.236e-06		31	Damaging	Probably damaging	Damaging
11:17408954	C/T	KCNJ11	NM_000525.3:c.685G>A	NP_000516.3:p.Glu229Lys	missense_variant	Missense	Likely Pathogenic	https://franklin.genoox.com/variant/chr11-17408954-C-T				31	Damaging	Probably damaging	Damaging
2:10192399	T/A	KLF11	NM_003597.4:c.1304T>A	NP_003588.1:p.Phe435Tyr	missense_variant	Missense	VUS	https://franklin.genoox.com/variant/chr2-10192399-T-A		4.942e-05		31	Damaging	Probably damaging	Damaging
19:11221449	T/G	LDLR	NM_000527.4:c.1060+2T>G		splice_donor_variant	LoF	Likely Pathogenic	https://franklin.genoox.com/variant/chr19-11221449-T-G		8.236e-06		31			Damaging
19:11231058	G/A	LDLR	NM_000527.4:c.2000G>A	NP_000518.1:p.Cys667Tyr	missense_variant	Missense	Pathogenic	https://franklin.genoox.com/variant/chr19-11231058-G-A		8.236e-06		31	Damaging	Probably damaging	Damaging
16:904669	G/A	LMF1	NM_022773.2:c.1567C>T	NP_073610.2:p.Arg523Cys	missense_variant	Missense	VUS	https://franklin.genoox.com/variant/chr16-904669-G-A	3.23687e-05	3.326e-05		31	Damaging	Possibly damaging	Damaging
1:156106982	G/A	LMNA	NM_170707.3:c.1567G>A	NP_733821.1:p.Gly523Arg	missense_variant	Missense	Likely Pathogenic	https://franklin.genoox.com/variant/chr1-156106982-G-A	6.46705e-05	6.594e-05		31	Damaging	Probably damaging	Damaging
7:73014008	G/A	MLXIPL	NM_032951.2:c.919C>T	NP_116569.1:p.Arg307Cys	missense_variant	Missense	VUS	https://franklin.genoox.com/variant/chr7-73014008-G-A	0.000194124	3.295e-05		31	Damaging	Probably damaging	Damaging
7:127255115	C/T	PAX4	NM_006193.2:c.155G>A	NP_006184.2:p.Arg52His	missense_variant	Missense				3.295e-05		31	Damaging	Probably damaging	Damaging
7:127255483	C/T	PAX4	NM_006193.2:c.92G>A	NP_006184.2:p.Arg31Gln	missense_variant	Missense			0.000581959	0.003385	0.00499201	31	Damaging	Probably damaging	Damaging
12:125284671	G/A	SCARB1	NM_005505.4:c.1127C>T	NP_005496.4:p.Pro376Leu	missense_variant	Missense	Likely Benign	https://franklin.genoox.com/variant/chr12-125284671-G-A	0.000452459	0.0006507		31	Damaging	Benign	Damaging
1:109883391	C/T	SORT1	NM_002959.6:c.1219G>A	NP_002950.3:p.Val407Met	missense_variant	Missense	VUS	https://franklin.genoox.com/variant/chr1-109883391-C-T	3.23248e-05	0.0001483		31	Damaging	Probably damaging	Damaging
1:109883405	G/A	SORT1	NM_002959.6:c.1205C>T	NP_002950.3:p.Thr402Met	missense_variant	Missense	VUS	https://franklin.genoox.com/variant/chr1-109883405-G-A	3.23123e-05	1.647e-05		31	Damaging	Probably damaging	Damaging
19:40741990	-/CATAGT	AKT2	NM_001626.5:c.977_982dupACTATG	NP_001617.1:p.Tyr327_Gly328insAspTyr	inframe_insertion	Missense	VUS	https://franklin.genoox.com/variant/chr19-40741989-C-CCATAGT				30.4
11:62472912	G/A	BSCL2	NM_032667.6:c.73C>T	NP_116056.3:p.Arg25Cys	missense_variant	Missense	VUS	https://franklin.genoox.com/variant/chr11-62472912-G-A		8.237e-06		30	Damaging	Probably damaging	Damaging
19:4170192	G/A	CREB3L3	NM_032607.2:c.877G>A	NP_115996.1:p.Glu293Lys	missense_variant	Missense	VUS	https://franklin.genoox.com/variant/chr19-4170192-G-A		8.236e-06		30	Damaging	Probably damaging	Damaging
1:156108510	C/T	LMNA	NM_170707.3:c.1930C>T	NP_733821.1:p.Arg644Cys	missense_variant	Missense	VUS	https://franklin.genoox.com/variant/chr1-156108510-C-T	0.00129441	0.001211	0.000399361	30	Damaging	Possibly damaging	Damaging
1:12069698	C/T	MFN2	NM_014874.3:c.2119C>T	NP_055689.1:p.Arg707Trp	missense_variant	Missense	Likely Pathogenic	https://franklin.genoox.com/variant/chr1-12069698-C-T	0.000226142	0.0003295	0.000199681	30	Damaging	Probably damaging	Damaging
7:73010221	C/T	MLXIPL	NM_032951.2:c.2137G>A	NP_116569.1:p.Glu713Lys	missense_variant	Missense	VUS	https://franklin.genoox.com/variant/chr7-73010221-C-T		1.648e-05		30	Tolerated	Probably damaging	Damaging
15:90214777	A/G	PLIN1	NM_002666.4:c.269T>C	NP_002657.3:p.Leu90Pro	missense_variant	Missense	VUS	https://franklin.genoox.com/variant/chr15-90214777-A-G	0.000387547	0.0002538		30	Damaging	Probably damaging	Damaging
8:30977853	A/G	WRN	NM_000553.4:c.2543A>G	NP_000544.2:p.Tyr848Cys	missense_variant	Missense	VUS	https://franklin.genoox.com/variant/chr8-30977853-A-G		8.236e-06		30	Damaging	Probably damaging	Damaging
8:19811642	G/A	LPL	NM_000237.2:c.553G>A	NP_000228.1:p.Ala185Thr	missense_variant	Missense	Likely Pathogenic	https://franklin.genoox.com/variant/chr8-19811642-G-A		8.236e-06		29.9	Damaging	Probably damaging	Damaging
9:107651461	C/G	ABCA1	NM_005502.3:c.82G>C	NP_005493.2:p.Glu28Gln	missense_variant	Missense		https://franklin.genoox.com/variant/chr9-107651461-C-G		4.118e-05		29.8	Damaging	Probably damaging	Damaging
11:62458783	-/C	BSCL2	NM_032667.6:c.782dupG	NP_116056.3:p.Ile262Hisfs*12	frameshift_variant	LoF			3.23206e-05	0.0005436		29.8
19:11224296	G/A	LDLR	NM_000527.4:c.1444G>A	NP_000518.1:p.Asp482Asn	missense_variant	Missense	Pathogenic	https://franklin.genoox.com/variant/chr19-11224296-G-A	3.23185e-05	4.118e-05		29.8	Damaging	Probably damaging	Damaging
18:47113165	C/T	LIPG	NM_006033.3:c.1426C>T	NP_006024.1:p.Arg476Trp	missense_variant	Missense	VUS	https://franklin.genoox.com/variant/chr18-47113165-C-T	0.00080765	0.00103	0.000399361	29.8	Damaging	Possibly damaging	Tolerated
7:127253550	C/T	PAX4	NM_006193.2:c.575G>A	NP_006184.2:p.Arg192His	missense_variant	Missense			0.00513798	0.007363	0.0197684	29.8	Damaging	Probably damaging	Damaging
2:44050018	A/T	ABCG5	NM_022436.2:c.1381T>A	NP_071881.1:p.Trp461Arg	missense_variant	Missense	VUS	https://franklin.genoox.com/variant/chr2-44050018-A-T				29.7	Tolerated	Probably damaging	Damaging
2:44100940	A/T	ABCG8	NM_022437.2:c.1226A>T	NP_071882.1:p.Asn409Ile	missense_variant	Missense	VUS	https://franklin.genoox.com/variant/chr2-44100940-A-T		8.236e-06		29.7	Damaging	Probably damaging	Damaging
3:9911928	C/T	CIDEC	NM_001199623.1:c.325G>A	NP_001186552.1:p.Glu109Lys	missense_variant	Missense	VUS	https://franklin.genoox.com/variant/chr3-9911928-C-T		8.236e-06		29.7	Damaging	Possibly damaging	Damaging
8:19813465	T/C	LPL	NM_000237.2:c.889T>C	NP_000228.1:p.Phe297Leu	missense_variant	Missense	Likely Pathogenic	https://franklin.genoox.com/variant/chr8-19813465-T-C				29.7	Damaging	Possibly damaging	Damaging
4:100542253	A/G	MTTP	NM_000253.3:c.2378A>G	NP_000244.2:p.Asp793Gly	missense_variant	Missense	VUS	https://franklin.genoox.com/variant/chr4-100542253-A-G				29.7	Damaging	Probably damaging	Damaging
7:127254981	G/A	PAX4	NM_006193.2:c.289C>T	NP_006184.2:p.Arg97Cys	missense_variant	Missense			0.000807963	0.0006342	0.000399361	29.7	Damaging	Probably damaging	Damaging
13:28494372	C/T	PDX1	NM_000209.3:c.97C>T	NP_000200.1:p.Pro33Ser	missense_variant	Missense	VUS	https://franklin.genoox.com/variant/chr13-28494372-C-T		1.564e-05		29.7	Damaging	Probably damaging	Damaging
5:133944099	C/T	SAR1B	NM_016103.3:c.443G>A	NP_057187.1:p.Arg148Gln	missense_variant	Missense	VUS	https://franklin.genoox.com/variant/chr5-133944099-C-T		8.242e-06		29.7	Damaging	Possibly damaging	Damaging
9:107562125	T/C	ABCA1	NM_005502.3:c.4918A>G	NP_005493.2:p.Lys1640Glu	missense_variant	Missense	VUS	https://franklin.genoox.com/variant/chr9-107562125-T-C		8.236e-06		29.6	Damaging	Possibly damaging	Damaging
9:107646825	G/A	ABCA1	NM_005502.3:c.185C>T	NP_005493.2:p.Pro62Leu	missense_variant	Missense	VUS	https://franklin.genoox.com/variant/chr9-107646825-G-A				29.6	Damaging	Probably damaging	Damaging
16:67976809	C/T	LCAT	NM_000229.1:c.382G>A	NP_000220.1:p.Gly128Ser	missense_variant	Missense	VUS	https://franklin.genoox.com/variant/chr16-67976809-C-T	6.47082e-05	5.765e-05		29.6	Damaging	Probably damaging	Damaging
2:11945252	G/A	LPIN1	NM_145693.2:c.2111G>A	NP_663731.1:p.Gly704Asp	missense_variant	Missense	VUS	https://franklin.genoox.com/variant/chr2-11945252-G-A		0.0001071		29.6	Damaging	Probably damaging	Damaging
8:19810887	G/A	LPL	NM_000237.2:c.496G>A	NP_000228.1:p.Gly166Ser	missense_variant	Missense	Likely Pathogenic	https://franklin.genoox.com/variant/chr8-19810887-G-A				29.6	Damaging	Probably damaging	Damaging
7:127255483	C/A	PAX4	NM_006193.2:c.92G>T	NP_006184.2:p.Arg31Leu	missense_variant	Missense				0.0004777	0.000399361	29.6	Damaging	Probably damaging	Damaging
4:68449420	A/T	STAP1	NM_012108.3:c.659A>T	NP_036240.1:p.Asp220Val	missense_variant	Missense	VUS	https://franklin.genoox.com/variant/chr4-68449420-A-T				29.6	Damaging	Possibly damaging	Damaging
8:30977828	G/A	WRN	NM_000553.4:c.2518G>A	NP_000544.2:p.Gly840Ser	missense_variant	Missense	VUS	https://franklin.genoox.com/variant/chr8-30977828-G-A	9.72006e-05	4.942e-05		29.6	Damaging	Probably damaging	Damaging
2:44051121	G/A	ABCG5	NM_022436.2:c.1255C>T	NP_071881.1:p.Arg419Cys	missense_variant	Missense	VUS	https://franklin.genoox.com/variant/chr2-44051121-G-A		7.413e-05		29.5	Damaging	Probably damaging	Damaging
2:44099133	A/G	ABCG8	NM_022437.2:c.983A>G	NP_071882.1:p.Asp328Gly	missense_variant	Missense	VUS	https://franklin.genoox.com/variant/chr2-44099133-A-G				29.5	Damaging	Probably damaging	Damaging
19:40319196	C/T	DYRK1B	NM_004714.2:c.548G>A	NP_004705.1:p.Arg183Gln	missense_variant	Missense	VUS	https://franklin.genoox.com/variant/chr19-40319196-C-T				29.5	Damaging	Probably damaging	Damaging
2:10188701	G/A	KLF11	NM_003597.4:c.1237G>A	NP_003588.1:p.Ala413Thr	missense_variant	Missense	VUS	https://franklin.genoox.com/variant/chr2-10188701-G-A	3.22872e-05			29.5	Damaging	Probably damaging	Damaging
1:109884672	C/A	SORT1	NM_002959.6:c.1072G>T	NP_002950.3:p.Asp358Tyr	missense_variant	Missense	Benign	https://franklin.genoox.com/variant/chr1-109884672-C-A	0.00174351	0.002619	0.00359425	29.5	Damaging	Possibly damaging	Damaging
9:107586851	C/T	ABCA1	NM_005502.3:c.2551G>A	NP_005493.2:p.Gly851Arg	missense_variant	Missense	VUS	https://franklin.genoox.com/variant/chr9-107586851-C-T				29.4	Damaging	Probably damaging	Damaging
8:11407753	G/C	BLK	NM_001715.2:c.454G>C	NP_001706.2:p.Glu152Gln	missense_variant	Missense	VUS	https://franklin.genoox.com/variant/chr8-11407753-G-C		8.236e-06	0.000399361	29.4	Damaging	Probably damaging	Damaging
8:11418856	C/T	BLK	NM_001715.2:c.1075C>T	NP_001706.2:p.Arg359Cys	missense_variant	Missense	VUS	https://franklin.genoox.com/variant/chr8-11418856-C-T	0.000355274	0.0009142	0.00159744	29.4	Damaging	Probably damaging	Damaging
19:11222196	A/-	LDLR	NM_000527.4:c.1067delA	NP_000518.1:p.Asp356Valfs*13	frameshift_variant	LoF	Pathogenic	https://franklin.genoox.com/variant/chr19-11222195-GA-G				29.4
8:19809367	T/C	LPL	NM_000237.2:c.337T>C	NP_000228.1:p.Trp113Arg	missense_variant	Missense	Likely Pathogenic	https://franklin.genoox.com/variant/chr8-19809367-T-C	3.22893e-05			29.4	Damaging	Probably damaging	Damaging
4:100543926	C/T	MTTP	NM_000253.3:c.2606C>T	NP_000244.2:p.Pro869Leu	missense_variant	Missense	VUS	https://franklin.genoox.com/variant/chr4-100543926-C-T				29.4	Damaging	Probably damaging	Damaging
7:44579662	G/A	NPC1L1	NM_013389.2:c.334C>T	NP_037521.2:p.Arg112Cys	missense_variant	Missense	VUS	https://franklin.genoox.com/variant/chr7-44579662-G-A		1.647e-05		29.4	Damaging	Probably damaging	Damaging
1:55524195	G/-	PCSK9	NM_174936.3:c.1378delG	NP_777596.2:p.Val460Tyrfs*25	frameshift_variant	LoF	Likely Pathogenic	https://franklin.genoox.com/variant/chr1-55524194-TG-T		2.471e-05		29.4
1:230384990	G/A	GALNT2	NM_004481.4:c.878G>A	NP_004472.1:p.Arg293Gln	missense_variant	Missense	VUS	https://franklin.genoox.com/variant/chr1-230384990-G-A				29.3	Damaging	Probably damaging	Damaging
7:44189362	C/T	GCK	NM_000162.3:c.676G>A	NP_000153.1:p.Val226Met	missense_variant	Missense	Pathogenic	https://franklin.genoox.com/variant/chr7-44189362-C-T		8.236e-06		29.3	Damaging	Probably damaging	Damaging
7:44193049	A/G	GCK	NM_000162.3:c.59T>C	NP_000153.1:p.Leu20Pro	missense_variant	Missense	Likely Pathogenic	https://franklin.genoox.com/variant/chr7-44193049-A-G				29.3	Damaging	Probably damaging	Damaging
6:16130902	G/A	MYLIP	NM_013262.3:c.202G>A	NP_037394.2:p.Gly68Arg	missense_variant	Missense	VUS	https://franklin.genoox.com/variant/chr6-16130902-G-A	3.22914e-05	2.471e-05		29.3	Tolerated	Possibly damaging	Damaging
5:133942725	C/T	SAR1B	NM_016103.3:c.512G>A	NP_057187.1:p.Arg171Gln	missense_variant	Missense	VUS	https://franklin.genoox.com/variant/chr5-133942725-C-T	6.45703e-05	0.0001153		29.3	Damaging	Probably damaging	Damaging
9:107646736	C/T	ABCA1	NM_005502.3:c.274G>A	NP_005493.2:p.Gly92Arg	missense_variant	Missense	VUS	https://franklin.genoox.com/variant/chr9-107646736-C-T	3.22872e-05			29.2	Damaging	Probably damaging	Damaging
11:17417226	G/A	ABCC8	NM_000352.4:c.4238C>T	NP_000343.2:p.Pro1413Leu	missense_variant	Missense	Likely Pathogenic	https://franklin.genoox.com/variant/chr11-17417226-G-A				29.2	Damaging	Probably damaging	Damaging
17:36104728	G/A	HNF1B	NM_000458.3:c.148C>T	NP_000449.1:p.Pro50Ser	missense_variant	Missense	VUS	https://franklin.genoox.com/variant/chr17-36104728-G-A		8.237e-06		29.2		Probably damaging	Damaging
7:44578779	C/T	NPC1L1	NM_013389.2:c.1217G>A	NP_037521.2:p.Arg406Gln	missense_variant	Missense	VUS	https://franklin.genoox.com/variant/chr7-44578779-C-T		8.236e-06		29.2	Damaging	Probably damaging	Damaging
20:44539882	C/T	PLTP	NM_006227.3:c.109G>A	NP_006218.1:p.Glu37Lys	missense_variant	Missense	VUS	https://franklin.genoox.com/variant/chr20-44539882-C-T				29.2	Damaging	Probably damaging	Damaging
9:107550823	G/A	ABCA1	NM_005502.3:c.5953C>T	NP_005493.2:p.His1985Tyr	missense_variant	Missense	VUS	https://franklin.genoox.com/variant/chr9-107550823-G-A		4.942e-05		29.1	Damaging	Possibly damaging	Damaging
9:107591315	C/T	ABCA1	NM_005502.3:c.1997G>A	NP_005493.2:p.Arg666Gln	missense_variant	Missense	VUS	https://franklin.genoox.com/variant/chr9-107591315-C-T	6.45494e-05	2.471e-05		29.1	Damaging	Probably damaging	Damaging
11:17417199	G/C	ABCC8	NM_000352.4:c.4265C>G	NP_000343.2:p.Ser1422Cys	missense_variant	Missense	Likely Pathogenic	https://franklin.genoox.com/variant/chr11-17417199-G-C				29.1	Damaging	Probably damaging	Damaging
8:11412351	C/T	BLK	NM_001715.2:c.572C>T	NP_001706.2:p.Pro191Leu	missense_variant	Missense	VUS	https://franklin.genoox.com/variant/chr8-11412351-C-T				29.1	Damaging	Probably damaging	Damaging
7:116166580	G/T	CAV1	NM_001753.4:c.32G>T	NP_001744.2:p.Gly11Val	missense_variant	Missense	VUS	https://franklin.genoox.com/variant/chr7-116166580-G-T				29.1	Damaging	Benign	Damaging
11:819816	C/T	PNPLA2	NM_020376.3:c.98C>T	NP_065109.1:p.Ala33Val	missense_variant	Missense	VUS	https://franklin.genoox.com/variant/chr11-819816-C-T				29.1	Damaging	Possibly damaging	Damaging
2:44059195	G/C	ABCG5	NM_022436.2:c.293C>G	NP_071881.1:p.Ala98Gly	missense_variant	Missense	Benign	https://franklin.genoox.com/variant/chr2-44059195-G-C	0.00139033	0.001691	0.00139776	29	Damaging	Probably damaging	Damaging
19:4168351	G/A	CREB3L3	NM_032607.2:c.718G>A	NP_115996.1:p.Glu240Lys	missense_variant	Missense	VUS	https://franklin.genoox.com/variant/chr19-4168351-G-A		6.589e-05		29	Damaging	Probably damaging	Damaging
19:11222190	A/T	LDLR	NM_000527.4:c.1061A>T	NP_000518.1:p.Asp354Val	missense_variant	Missense	Pathogenic	https://franklin.genoox.com/variant/chr19-11222190-A-T	6.46329e-05			29	Damaging	Probably damaging	Damaging
19:42910381	C/T	LIPE	NM_005357.3:c.2297G>A	NP_005348.2:p.Arg766His	missense_variant	Missense	VUS	https://franklin.genoox.com/variant/chr19-42910381-C-T	0.000129291	9.06e-05		29	Damaging	Probably damaging	Damaging
7:127253111	C/T	PAX4	NM_006193.2:c.656G>A	NP_006184.2:p.Arg219Gln	missense_variant	Missense				0.0005518	0.000798722	29	Damaging	Probably damaging	Damaging
9:107556776	T/G	ABCA1	NM_005502.3:c.5398A>C	NP_005493.2:p.Asn1800His	missense_variant	Missense	Likely Pathogenic	https://franklin.genoox.com/variant/chr9-107556776-T-G	0.000648954	0.0002718		28.9	Damaging	Possibly damaging	Damaging
9:107591367	T/A	ABCA1	NM_005502.3:c.1945A>T	NP_005493.2:p.Ile649Phe	missense_variant	Missense	VUS	https://franklin.genoox.com/variant/chr9-107591367-T-A				28.9	Damaging	Probably damaging	Damaging
2:44055158	G/A	ABCG5	NM_022436.2:c.598C>T	NP_071881.1:p.Arg200Trp	missense_variant	Missense	VUS	https://franklin.genoox.com/variant/chr2-44055158-G-A				28.9	Damaging	Probably damaging	Damaging
12:50498406	C/T	GPD1	NM_005276.3:c.91C>T	NP_005267.2:p.Gln31Ter	stop_gained	LoF	Likely Pathogenic	https://franklin.genoox.com/variant/chr12-50498406-C-T				28.9			Damaging
19:42911401	C/T	LIPE	NM_005357.3:c.2062G>A	NP_005348.2:p.Glu688Lys	missense_variant	Missense	VUS	https://franklin.genoox.com/variant/chr19-42911401-C-T				28.9	Damaging	Probably damaging	Damaging
13:28494616	G/T	PDX1	NM_000209.3:c.341G>T	NP_000200.1:p.Arg114Leu	missense_variant	Missense	VUS	https://franklin.genoox.com/variant/chr13-28494616-G-T	6.46789e-05	4.138e-05		28.9	Tolerated	Possibly damaging	Damaging
20:44531218	A/G	PLTP	NM_006227.3:c.968T>C	NP_006218.1:p.Leu323Ser	missense_variant	Missense	VUS	https://franklin.genoox.com/variant/chr20-44531218-A-G	0.000161676	0.0001978		28.9	Damaging	Possibly damaging	Damaging
2:44071748	G/A	ABCG8	NM_022437.2:c.165+1G>A		splice_donor_variant	LoF	Likely Pathogenic	https://franklin.genoox.com/variant/chr2-44071748-G-A				28.8			Damaging
19:45412040	C/T	APOE	NM_001302688.1:c.565C>T	NP_001289617.1:p.Arg189Cys	missense_variant	Missense	VUS	https://franklin.genoox.com/variant/chr19-45412040-C-T	0.00558877	0.001228	0.00738818	28.8	Damaging	Probably damaging	Damaging
1:230415130	G/T	GALNT2	NM_004481.4:c.1642G>T	NP_004472.1:p.Gly548Trp	missense_variant	Missense	VUS	https://franklin.genoox.com/variant/chr1-230415130-G-T	3.23018e-05	8.236e-05		28.8	Damaging	Probably damaging	Damaging
12:50498454	G/A	GPD1	NM_005276.3:c.139G>A	NP_005267.2:p.Gly47Ser	missense_variant	Missense	VUS	https://franklin.genoox.com/variant/chr12-50498454-G-A		8.236e-06		28.8	Damaging	Probably damaging	Damaging
19:11216264	G/A	LDLR	NM_000527.4:c.682G>A	NP_000518.1:p.Glu228Lys	missense_variant	Missense	Pathogenic	https://franklin.genoox.com/variant/chr19-11216264-G-A				28.8	Damaging	Probably damaging	Damaging
1:156105083	C/T	LMNA	NM_170707.3:c.916C>T	NP_733821.1:p.Leu306Phe	missense_variant	Missense	Likely Pathogenic	https://franklin.genoox.com/variant/chr1-156105083-C-T				28.8	Damaging	Probably damaging	Damaging
6:16143265	A/T	MYLIP	NM_013262.3:c.479A>T	NP_037394.2:p.His160Leu	missense_variant	Missense	VUS	https://franklin.genoox.com/variant/chr6-16143265-A-T	3.22685e-05	2.471e-05		28.8	Damaging	Probably damaging	Damaging
2:182543074	G/A	NEUROD1	NM_002500.4:c.514C>T	NP_002491.2:p.Leu172Phe	missense_variant	Missense	VUS	https://franklin.genoox.com/variant/chr2-182543074-G-A		4.942e-05		28.8	Damaging	Probably damaging	Damaging
11:17418851	A/C	ABCC8	NM_000352.4:c.3877T>G	NP_000343.2:p.Tyr1293Asp	missense_variant	Missense	VUS	https://franklin.genoox.com/variant/chr11-17418851-A-C	3.23436e-05	3.295e-05		28.7	Damaging	Possibly damaging	Damaging
9:135946029	A/C	CEL	NM_001807.4:c.1477A>C	NP_001798.2:p.Asn493His	missense_variant	Missense	VUS	https://franklin.genoox.com/variant/chr9-135946038-A-C		4.134e-05		28.7	Damaging	Probably damaging	Damaging
3:9911951	T/A	CIDEC	NM_001199623.1:c.302A>T	NP_001186552.1:p.Asp101Val	missense_variant	Missense	VUS	https://franklin.genoox.com/variant/chr3-9911951-T-A		8.236e-06		28.7	Damaging	Probably damaging	Damaging
20:43034856	C/A	HNF4A	NM_000457.4:c.274C>A	NP_000448.3:p.His92Asn	missense_variant	Missense	Likely Pathogenic	https://franklin.genoox.com/variant/chr20-43034856-C-A	3.23227e-05			28.7	Tolerated	Probably damaging	Damaging
2:11925128	A/G	LPIN1	NM_145693.2:c.1367A>G	NP_663731.1:p.Asp456Gly	missense_variant	Missense	VUS	https://franklin.genoox.com/variant/chr2-11925128-A-G	0.000129324	0.0001153	0.000599042	28.7	Damaging	Probably damaging	Damaging
15:90210354	TTCTGCAGGGT/-	PLIN1	NM_002666.4:c.1012_1022delACCCTGCAGAA	NP_002657.3:p.Thr338Aspfs*51	frameshift_variant	LoF	Likely Pathogenic	https://franklin.genoox.com/variant/chr15-90210353-CTTCTGCAGGGT-C	9.70497e-05	3.295e-05		28.7
19:50919036	G/A	POLD1	NM_002691.3:c.2773G>A	NP_002682.2:p.Val925Met	missense_variant	Missense	VUS	https://franklin.genoox.com/variant/chr19-50919036-G-A		8.452e-06		28.7	Damaging	Probably damaging	Damaging
9:107555152	T/G	ABCA1	NM_005502.3:c.5672A>C	NP_005493.2:p.Glu1891Ala	missense_variant	Missense	VUS	https://franklin.genoox.com/variant/chr9-107555152-T-G				28.6	Damaging	Possibly damaging	Damaging
9:107593329	C/A	ABCA1	NM_005502.3:c.1769G>T	NP_005493.2:p.Trp590Leu	missense_variant	Missense	VUS	https://franklin.genoox.com/variant/chr9-107593329-C-A	0.000130353	3.295e-05		28.6	Tolerated	Possibly damaging	Damaging
7:116199133	C/T	CAV1	NM_001753.4:c.329C>T	NP_001744.2:p.Pro110Leu	missense_variant	Missense	VUS	https://franklin.genoox.com/variant/chr7-116199133-C-T	3.23081e-05			28.6	Damaging	Possibly damaging	Damaging
1:25880524	C/T	LDLRAP1	NM_015627.2:c.200C>T	NP_056442.2:p.Ser67Leu	missense_variant	Missense	VUS	https://franklin.genoox.com/variant/chr1-25880524-C-T				28.6	Damaging	Possibly damaging	Damaging
13:28498557	A/C	PDX1	NM_000209.3:c.571A>C	NP_000200.1:p.Lys191Gln	missense_variant	Missense	VUS	https://franklin.genoox.com/variant/chr13-28498557-A-C				28.6	Damaging	Probably damaging	Damaging
2:44102343	A/G	ABCG8	NM_022437.2:c.1547A>G	NP_071882.1:p.Tyr516Cys	missense_variant	Missense	VUS	https://franklin.genoox.com/variant/chr2-44102343-A-G				28.5	Damaging	Probably damaging	Damaging
12:121432118	-/C	HNF1A	NM_000545.6:c.872dupC	NP_000536.5:p.Gly292Argfs*24	frameshift_variant	LoF	Pathogenic	https://franklin.genoox.com/variant/chr12-121432117-G-GC	3.25775e-05	0.002379		28.5
12:121434502	G/-	HNF1A	NM_000545.6:c.1268delG	NP_000536.5:p.Gly423Valfs*34	frameshift_variant	LoF	Likely Pathogenic	https://franklin.genoox.com/variant/chr12-121434501-TG-T				28.5
20:43030037	G/A	HNF4A	NM_000457.4:c.25G>A	NP_000448.3:p.Asp9Asn	missense_variant	Missense	VUS	https://franklin.genoox.com/variant/chr20-43030037-G-A	3.23206e-05			28.5	Damaging	Probably damaging	Damaging
16:67976812	A/C	LCAT	NM_000229.1:c.379T>G	NP_000220.1:p.Phe127Val	missense_variant	Missense	VUS	https://franklin.genoox.com/variant/chr16-67976812-A-C				28.5	Damaging	Probably damaging	Damaging
19:11213375	G/C	LDLR	NM_000527.4:c.226G>C	NP_000518.1:p.Gly76Arg	missense_variant	Missense	Likely Pathogenic	https://franklin.genoox.com/variant/chr19-11213375-G-C		1.647e-05	0	28.5	Damaging	Probably damaging	Damaging
1:156105800	C/T	LMNA	NM_170707.3:c.1045C>T	NP_733821.1:p.Arg349Trp	missense_variant	Missense	Pathogenic	https://franklin.genoox.com/variant/chr1-156105800-C-T				28.5	Damaging	Probably damaging	Damaging
4:100521850	T/G	MTTP	NM_000253.3:c.1196T>G	NP_000244.2:p.Phe399Cys	missense_variant	Missense	VUS	https://franklin.genoox.com/variant/chr4-100521850-T-G		8.236e-06		28.5	Damaging	Probably damaging	Damaging
13:28494372	C/A	PDX1	NM_000209.3:c.97C>A	NP_000200.1:p.Pro33Thr	missense_variant	Missense	Likely Benign	https://franklin.genoox.com/variant/chr13-28494372-C-A	0.00106782	0.001408	0.00299521	28.5	Damaging	Probably damaging	Damaging
2:44040299	C/T	ABCG5	NM_022436.2:c.1912G>A	NP_071881.1:p.Gly638Arg	missense_variant	Missense	VUS	https://franklin.genoox.com/variant/chr2-44040299-C-T				28.4	Damaging	Probably damaging	Damaging
2:44079608	A/T	ABCG8	NM_022437.2:c.677A>T	NP_071882.1:p.Gln226Leu	missense_variant	Missense	VUS	https://franklin.genoox.com/variant/chr2-44079608-A-T	3.23353e-05	8.237e-06		28.4	Damaging	Probably damaging	Damaging
2:21252768	A/G	APOB	NM_000384.2:c.1470+2T>C		splice_donor_variant	LoF	Likely Pathogenic	https://franklin.genoox.com/variant/chr2-21252768-A-G				28.4			Damaging
7:44190652	C/T	GCK	NM_000162.3:c.386G>A	NP_000153.1:p.Cys129Tyr	missense_variant	Missense	Likely Pathogenic	https://franklin.genoox.com/variant/chr7-44190652-C-T				28.4	Damaging	Probably damaging	Damaging
20:43052754	C/G	HNF4A	NM_000457.4:c.989C>G	NP_000448.3:p.Ser330Trp	missense_variant	Missense	Likely Pathogenic	https://franklin.genoox.com/variant/chr20-43052754-C-G		2.472e-05		28.4	Damaging	Probably damaging	Damaging
1:25880491	C/T	LDLRAP1	NM_015627.2:c.167C>T	NP_056442.2:p.Thr56Met	missense_variant	Missense	VUS	https://franklin.genoox.com/variant/chr1-25880491-C-T		1.647e-05		28.4	Tolerated	Probably damaging	Damaging
8:19809323	C/T	LPL	NM_000237.2:c.293C>T	NP_000228.1:p.Ala98Val	missense_variant	Missense	Likely Pathogenic	https://franklin.genoox.com/variant/chr8-19809323-C-T	3.22768e-05	8.236e-06		28.4	Damaging	Probably damaging	Damaging
1:109898006	G/A	SORT1	NM_002959.6:c.526C>T	NP_002950.3:p.Pro176Ser	missense_variant	Missense	VUS	https://franklin.genoox.com/variant/chr1-109898006-G-A				28.4	Damaging	Probably damaging	Damaging
8:30948024	G/A	WRN	NM_000553.4:c.1696G>A	NP_000544.2:p.Asp566Asn	missense_variant	Missense	VUS	https://franklin.genoox.com/variant/chr8-30948024-G-A				28.4	Damaging	Probably damaging	Damaging
9:107556739	T/A	ABCA1	NM_005502.3:c.5435A>T	NP_005493.2:p.His1812Leu	missense_variant	Missense	VUS	https://franklin.genoox.com/variant/chr9-107556739-T-A				28.3	Damaging	Possibly damaging	Damaging
19:11224326	G/A	LDLR	NM_000527.4:c.1474G>A	NP_000518.1:p.Asp492Asn	missense_variant	Missense	Pathogenic	https://franklin.genoox.com/variant/chr19-11224326-G-A		1.647e-05		28.3	Damaging	Probably damaging	Damaging
19:42911419	C/T	LIPE	NM_005357.3:c.2044G>A	NP_005348.2:p.Asp682Asn	missense_variant	Missense	VUS	https://franklin.genoox.com/variant/chr19-42911419-C-T		2.475e-05		28.3	Damaging	Probably damaging	Damaging
7:73010191	C/T	MLXIPL	NM_032951.2:c.2167G>A	NP_116569.1:p.Glu723Lys	missense_variant	Missense	VUS	https://franklin.genoox.com/variant/chr7-73010191-C-T	0.000840825	0.001006	0.000998403	28.3	Tolerated	Probably damaging	Damaging
7:44561805	G/A	NPC1L1	NM_013389.2:c.2674C>T	NP_037521.2:p.Arg892Cys	missense_variant	Missense	VUS	https://franklin.genoox.com/variant/chr7-44561805-G-A		0.0001071		28.3	Damaging	Possibly damaging	Damaging
7:44578965	C/A	NPC1L1	NM_013389.2:c.1031G>T	NP_037521.2:p.Trp344Leu	missense_variant	Missense	VUS	https://franklin.genoox.com/variant/chr7-44578965-C-A	0.000161551	2.471e-05		28.3	Damaging	Probably damaging	Damaging
7:127254607	G/A	PAX4	NM_006193.2:c.341C>T	NP_006184.2:p.Ser114Phe	missense_variant	Missense						28.3	Damaging	Probably damaging	Damaging
4:68424562	G/A	STAP1	NM_012108.3:c.35G>A	NP_036240.1:p.Arg12His	missense_variant	Missense	VUS	https://franklin.genoox.com/variant/chr4-68424562-G-A	0.000322977	0.0002141	0.000199681	28.3	Damaging	Probably damaging	Damaging
3:12434125	AG/GC	PPARG	NM_015869.4:c.493_494delinsGC	NP_056953.2:p.Arg165Ala	missense_variant	Missense	VUS	https://franklin.genoox.com/variant/chr3-12434125-AG-GC				28.2033
11:17415835	G/A	ABCC8	NM_000352.4:c.4523C>T	NP_000343.2:p.Thr1508Met	missense_variant	Missense	Likely Pathogenic	https://franklin.genoox.com/variant/chr11-17415835-G-A	6.46078e-05	2.471e-05		28.2	Damaging	Probably damaging	Damaging
12:121435307	C/T	HNF1A	NM_000545.6:c.1340C>T	NP_000536.5:p.Pro447Leu	missense_variant	Missense	Likely Pathogenic	https://franklin.genoox.com/variant/chr12-121435307-C-T				28.2	Damaging	Probably damaging	Damaging
1:156106160	G/A	LMNA	NM_170707.3:c.1313G>A	NP_733821.1:p.Gly438Glu	missense_variant	Missense	Likely Pathogenic	https://franklin.genoox.com/variant/chr1-156106160-G-A				28.2	Damaging	Probably damaging	Damaging
2:11905710	G/A	LPIN1	NM_145693.2:c.43G>A	NP_663731.1:p.Val15Met	missense_variant	Missense	VUS	https://franklin.genoox.com/variant/chr2-11905710-G-A	3.23457e-05	0.0001153		28.2	Damaging	Probably damaging	Damaging
1:55518085	G/T	PCSK9	NM_174936.3:c.657+1G>T		splice_donor_variant	LoF	Likely Pathogenic	https://franklin.genoox.com/variant/chr1-55518085-G-T	3.23415e-05	1.647e-05		28.2			Damaging
17:40557019	G/C	PTRF	NM_012232.5:c.859C>G	NP_036364.2:p.Arg287Gly	missense_variant	Missense	VUS	https://franklin.genoox.com/variant/chr17-40557019-G-C	6.46872e-05	0.000173		28.2	Damaging	Probably damaging	Damaging
19:40742255	T/C	AKT2	NM_001626.5:c.869A>G	NP_001617.1:p.Lys290Arg	missense_variant	Missense	VUS	https://franklin.genoox.com/variant/chr19-40742255-T-C	3.23081e-05	4.942e-05		28.1	Tolerated	Probably damaging	Damaging
1:156104674	C/T	LMNA	NM_170707.3:c.718C>T	NP_733821.1:p.Arg240Trp	missense_variant	Missense	VUS	https://franklin.genoox.com/variant/chr1-156104674-C-T		8.236e-06		28.1	Damaging	Probably damaging	Damaging
1:156106725	G/A	LMNA	NM_170707.3:c.1394G>A	NP_733821.1:p.Gly465Asp	missense_variant	Missense	Pathogenic	https://franklin.genoox.com/variant/chr1-156106725-G-A				28.1	Damaging	Probably damaging	Damaging
8:19805730	-/T	LPL	NM_000237.2:c.128dupT	NP_000228.1:p.Arg44Lysfs*4	frameshift_variant	LoF	Likely Pathogenic	https://franklin.genoox.com/variant/chr8-19805729-C-CT				28.1
2:27722312	CT/-	GCKR	NM_001486.3:c.548_549delCT	NP_001477.2:p.Ser183Cysfs*34	frameshift_variant	LoF	Likely Pathogenic	https://franklin.genoox.com/variant/chr2-27722311-ACT-A	9.68867e-05	0.0001812		28
1:55523127	G/T	PCSK9	NM_174936.3:c.1120G>T	NP_777596.2:p.Asp374Tyr	missense_variant	Missense	Pathogenic	https://franklin.genoox.com/variant/chr1-55523127-G-T				28	Damaging	Probably damaging	Damaging
22:46615715	G/A	PPARA	NM_005036.4:c.515G>A	NP_005027.2:p.Arg172His	missense_variant	Missense	VUS	https://franklin.genoox.com/variant/chr22-46615715-G-A		1.647e-05		28	Damaging	Possibly damaging	Damaging
21:43697009	C/T	ABCG1	NM_004915.3:c.542C>T	NP_004906.3:p.Ser181Leu	missense_variant	Missense	VUS	https://franklin.genoox.com/variant/chr21-43697009-C-T	0.000484434	0.0007907		27.9	Damaging	Probably damaging	Damaging
15:58834168	T/C	LIPC	NM_000236.2:c.456+2T>C		splice_donor_variant	LoF	VUS	https://franklin.genoox.com/variant/chr15-58834168-T-C	0.000161791	6.592e-05	0.000399361	27.9			Damaging
8:19809322	G/A	LPL	NM_000237.2:c.292G>A	NP_000228.1:p.Ala98Thr	missense_variant	Missense	VUS	https://franklin.genoox.com/variant/chr8-19809322-G-A	0.000193723	0.0001647		27.9	Damaging	Probably damaging	Damaging
20:44528299	T/A	PLTP	NM_006227.3:c.1244A>T	NP_006218.1:p.Lys415Met	missense_variant	Missense	VUS	https://franklin.genoox.com/variant/chr20-44528299-T-A	3.23478e-05	3.295e-05		27.9	Damaging	Probably damaging	Damaging
19:50919758	G/A	POLD1	NM_002691.3:c.2926G>A	NP_002682.2:p.Glu976Lys	missense_variant	Missense	VUS	https://franklin.genoox.com/variant/chr19-50919758-G-A		8.888e-06		27.9	Damaging	Possibly damaging	Damaging
1:40756664	A/G	ZMPSTE24	NM_005857.4:c.1198A>G	NP_005848.2:p.Asn400Asp	missense_variant	Missense	VUS	https://franklin.genoox.com/variant/chr1-40756664-A-G				27.9	Damaging	Possibly damaging	Damaging
11:17428622	C/G	ABCC8	NM_000352.4:c.2975G>C	NP_000343.2:p.Arg992Pro	missense_variant	Missense	VUS	https://franklin.genoox.com/variant/chr11-17428622-C-G	6.46412e-05	1.647e-05		27.8	Damaging	Possibly damaging	Damaging
9:139571120	T/A	AGPAT2	NM_006412.3:c.505A>T	NP_006403.2:p.Ile169Phe	missense_variant	Missense	VUS	https://franklin.genoox.com/variant/chr9-139571120-T-A				27.8	Damaging	Probably damaging	Damaging
11:116692026	C/T	APOA4	NM_000482.3:c.748G>A	NP_000473.2:p.Glu250Lys	missense_variant	Missense	VUS	https://franklin.genoox.com/variant/chr11-116692026-C-T	0.00016152	0.000313		27.8	Tolerated	Probably damaging	Damaging
11:62472818	T/C	BSCL2	NM_032667.6:c.167A>G	NP_116056.3:p.Tyr56Cys	missense_variant	Missense	VUS	https://franklin.genoox.com/variant/chr11-62472818-T-C		9.884e-05		27.8	Damaging	Probably damaging	Damaging
7:44185262	C/T	GCK	NM_000162.3:c.1087G>A	NP_000153.1:p.Asp363Asn	missense_variant	Missense	Likely Pathogenic	https://franklin.genoox.com/variant/chr7-44185262-C-T				27.8	Damaging	Probably damaging	Damaging
2:27741787	G/A	GCKR	NM_001486.3:c.1555G>A	NP_001477.2:p.Ala519Thr	missense_variant	Missense	VUS	https://franklin.genoox.com/variant/chr2-27741787-G-A	9.68992e-05	0.000173		27.8	Damaging	Possibly damaging	Damaging
12:121426811	C/T	HNF1A	NM_000545.6:c.502C>T	NP_000536.5:p.Arg168Cys	missense_variant	Missense	Likely Pathogenic	https://franklin.genoox.com/variant/chr12-121426811-C-T		8.236e-06		27.8	Damaging	Probably damaging	Damaging
19:11224288	T/C	LDLR	NM_000527.4:c.1436T>C	NP_000518.1:p.Leu479Pro	missense_variant	Missense	Pathogenic	https://franklin.genoox.com/variant/chr19-11224288-T-C				27.8	Damaging	Possibly damaging	Damaging
19:11226876	GGCA/-	LDLR	NM_000527.4:c.1693_1696delGGCA	NP_000518.1:p.Gly565Serfs*3	frameshift_variant	LoF	Likely Pathogenic	https://franklin.genoox.com/variant/chr19-11226875-TGGCA-T				27.8
8:19805756	G/C	LPL	NM_000237.2:c.154G>C	NP_000228.1:p.Asp52His	missense_variant	Missense	VUS	https://franklin.genoox.com/variant/chr8-19805756-G-C				27.8	Damaging	Probably damaging	Damaging
5:133944133	C/T	SAR1B	NM_016103.3:c.409G>A	NP_057187.1:p.Asp137Asn	missense_variant	Missense	Likely Pathogenic	https://franklin.genoox.com/variant/chr5-133944133-C-T		1.647e-05		27.8	Damaging	Probably damaging	Damaging
1:109898020	C/T	SORT1	NM_002959.6:c.512G>A	NP_002950.3:p.Gly171Asp	missense_variant	Missense	VUS	https://franklin.genoox.com/variant/chr1-109898020-C-T		1.647e-05		27.8	Damaging	Probably damaging	Damaging
8:126445802	G/A	TRIB1	NM_025195.3:c.604G>A	NP_079471.1:p.Val202Met	missense_variant	Missense	VUS	https://franklin.genoox.com/variant/chr8-126445802-G-A	0.000129141	6.589e-05	0.000399361	27.8	Damaging	Probably damaging	Damaging
1:230338964	G/A	GALNT2	NM_004481.4:c.302G>A	NP_004472.1:p.Arg101His	missense_variant	Missense	VUS	https://franklin.genoox.com/variant/chr1-230338964-G-A	3.22893e-05	1.647e-05		27.7	Damaging	Possibly damaging	Damaging
11:17409629	G/A	KCNJ11	NM_000525.3:c.10C>T	NP_000516.3:p.Arg4Cys	missense_variant	Missense	VUS	https://franklin.genoox.com/variant/chr11-17409629-G-A	3.23646e-05	1.648e-05	0.000199681	27.7	Damaging	Probably damaging	Damaging
1:156106971	C/T	LMNA	NM_170707.3:c.1556C>T	NP_733821.1:p.Thr519Ile	missense_variant	Missense	Likely Pathogenic	https://franklin.genoox.com/variant/chr1-156106971-C-T	3.23332e-05	8.24e-06		27.7	Damaging	Possibly damaging	Damaging
8:19813565	T/C	LPL	NM_000237.2:c.989T>C	NP_000228.1:p.Leu330Pro	missense_variant	Missense	Likely Pathogenic	https://franklin.genoox.com/variant/chr8-19813565-T-C				27.7	Damaging	Probably damaging	Damaging
6:16130851	G/A	MYLIP	NM_013262.3:c.151G>A	NP_037394.2:p.Gly51Ser	missense_variant	Missense	VUS	https://franklin.genoox.com/variant/chr6-16130851-G-A	9.69055e-05	0.0008813	0.00139776	27.7	Damaging	Probably damaging	Damaging
11:17483165	A/C	ABCC8	NM_000352.4:c.787T>G	NP_000343.2:p.Tyr263Asp	missense_variant	Missense	Likely Pathogenic	https://franklin.genoox.com/variant/chr11-17483165-A-C		8.236e-06		27.6	Damaging	Possibly damaging	Damaging
11:17485128	C/T	ABCC8	NM_000352.4:c.436G>A	NP_000343.2:p.Ala146Thr	missense_variant	Missense	VUS	https://franklin.genoox.com/variant/chr11-17485128-C-T				27.6	Damaging	Possibly damaging	Damaging
2:44100939	A/G	ABCG8	NM_022437.2:c.1225A>G	NP_071882.1:p.Asn409Asp	missense_variant	Missense	VUS	https://franklin.genoox.com/variant/chr2-44100939-A-G	0.000323332	0.0003295		27.6	Damaging	Probably damaging	Damaging
19:40747867	C/A	AKT2	NM_001626.5:c.551G>T	NP_001617.1:p.Arg184Leu	missense_variant	Missense	VUS	https://franklin.genoox.com/variant/chr19-40747867-C-A				27.6	Damaging	Probably damaging	Damaging
7:44192980	C/G	GCK	NM_000162.3:c.128G>C	NP_000153.1:p.Arg43Pro	missense_variant	Missense	Likely Pathogenic	https://franklin.genoox.com/variant/chr7-44192980-C-G				27.6	Damaging	Probably damaging	Damaging
20:43052760	G/A	HNF4A	NM_000457.4:c.995G>A	NP_000448.3:p.Gly332Asp	missense_variant	Missense	Likely Pathogenic	https://franklin.genoox.com/variant/chr20-43052760-G-A				27.6	Damaging	Probably damaging	Damaging
15:58853075	A/G	LIPC	NM_000236.2:c.1064A>G	NP_000227.2:p.Gln355Arg	missense_variant	Missense	Benign	https://franklin.genoox.com/variant/chr15-58853075-A-G	0.000645828	0.003402	0.00239617	27.6	Damaging	Probably damaging	Damaging
19:42914703	C/T	LIPE	NM_005357.3:c.1175G>A	NP_005348.2:p.Arg392His	missense_variant	Missense	VUS	https://franklin.genoox.com/variant/chr19-42914703-C-T	0.000323834	0.0004942	0.000399361	27.6	Tolerated	Probably damaging	Damaging
4:100529983	C/T	MTTP	NM_000253.3:c.1618C>T	NP_000244.2:p.Arg540Cys	missense_variant	Missense	Likely Pathogenic	https://franklin.genoox.com/variant/chr4-100529983-C-T	3.22831e-05	8.236e-06		27.6	Damaging	Probably damaging	Damaging
2:10188687	G/A	KLF11	NM_003597.4:c.1223G>A	NP_003588.1:p.Ser408Asn	missense_variant	Missense	VUS	https://franklin.genoox.com/variant/chr2-10188687-G-A				27.5	Damaging	Probably damaging	Damaging
19:11222220	G/A	LDLR	NM_000527.4:c.1091G>A	NP_000518.1:p.Cys364Tyr	missense_variant	Missense	Pathogenic	https://franklin.genoox.com/variant/chr19-11222220-G-A				27.5	Damaging	Probably damaging	Damaging
19:11224058	G/A	LDLR	NM_000527.4:c.1291G>A	NP_000518.1:p.Ala431Thr	missense_variant	Missense	Pathogenic	https://franklin.genoox.com/variant/chr19-11224058-G-A				27.5	Damaging	Probably damaging	Damaging
16:921323	C/T	LMF1	NM_022773.2:c.916G>A	NP_073610.2:p.Gly306Arg	missense_variant	Missense	VUS	https://franklin.genoox.com/variant/chr16-921323-C-T		5.803e-05		27.5	Damaging	Probably damaging	Damaging
8:19819628	T/G	LPL	NM_000237.2:c.1325T>G	NP_000228.1:p.Val442Gly	missense_variant	Missense	Benign	https://franklin.genoox.com/variant/chr8-19819628-T-G	0.000161363	0.0004036	0.000199681	27.5	Damaging	Possibly damaging	Damaging
1:12067297	A/G	MFN2	NM_014874.3:c.2060A>G	NP_055689.1:p.Gln687Arg	missense_variant	Missense	VUS	https://franklin.genoox.com/variant/chr1-12067297-A-G	6.45786e-05			27.5	Damaging	Probably damaging	Damaging
13:28494372	C/G	PDX1	NM_000209.3:c.97C>G	NP_000200.1:p.Pro33Ala	missense_variant	Missense	VUS	https://franklin.genoox.com/variant/chr13-28494372-C-G	0.00019415	9.384e-05		27.5	Damaging	Probably damaging	Damaging
12:125296474	G/A	SCARB1	NM_005505.4:c.668C>T	NP_005496.4:p.Thr223Met	missense_variant	Missense	VUS	https://franklin.genoox.com/variant/chr12-125296474-G-A	6.4658e-05	1.647e-05		27.5	Damaging	Probably damaging	Damaging
8:30921911	G/A	WRN	NM_000553.4:c.316G>A	NP_000544.2:p.Glu106Lys	missense_variant	Missense	VUS	https://franklin.genoox.com/variant/chr8-30921911-G-A				27.5	Damaging	Possibly damaging	Damaging
11:17415872	C/T	ABCC8	NM_000352.4:c.4486G>A	NP_000343.2:p.Val1496Met	missense_variant	Missense	Likely Pathogenic	https://franklin.genoox.com/variant/chr11-17415872-C-T		1.647e-05		27.4	Damaging	Possibly damaging	Damaging
2:44051562	G/C	ABCG5	NM_022436.2:c.914C>G	NP_071881.1:p.Thr305Arg	missense_variant	Missense	VUS	https://franklin.genoox.com/variant/chr2-44051562-G-C		2.471e-05		27.4	Damaging	Probably damaging	Damaging
11:116663095	C/T	APOA5	NM_052968.4:c.-33+1G>A		splice_donor_variant	LoF	VUS	https://franklin.genoox.com/variant/chr11-116663095-C-T	3.23144e-05			27.4
20:43048414	G/A	HNF4A	NM_000457.4:c.790G>A	NP_000448.3:p.Val264Met	missense_variant	Missense	VUS	https://franklin.genoox.com/variant/chr20-43048414-G-A	0.000129166	0.0001647		27.4	Damaging	Probably damaging	Damaging
19:11222231	T/C	LDLR	NM_000527.4:c.1102T>C	NP_000518.1:p.Cys368Arg	missense_variant	Missense	Pathogenic	https://franklin.genoox.com/variant/chr19-11222231-T-C				27.4	Damaging	Probably damaging	Damaging
19:42910390	G/C	LIPE	NM_005357.3:c.2288C>G	NP_005348.2:p.Ser763Cys	missense_variant	Missense	VUS	https://franklin.genoox.com/variant/chr19-42910390-G-C				27.4	Damaging	Probably damaging	Damaging
8:19809279	G/C	LPL	NM_000237.2:c.250-1G>C		splice_acceptor_variant	LoF	Likely Pathogenic	https://franklin.genoox.com/variant/chr8-19809279-G-C				27.4			Damaging
7:127253577	C/T	PAX4	NM_006193.2:c.548G>A	NP_006184.2:p.Arg183His	missense_variant	Missense				7.413e-05	0.000199681	27.4	Damaging	Probably damaging	Damaging
13:28494571	C/A	PDX1	NM_000209.3:c.296C>A	NP_000200.1:p.Pro99His	missense_variant	Missense	VUS	https://franklin.genoox.com/variant/chr13-28494571-C-A	6.46872e-05	4.211e-05		27.4	Damaging	Probably damaging	Damaging
12:125292360	C/A	SCARB1	NM_005505.4:c.956G>T	NP_005496.4:p.Gly319Val	missense_variant	Missense	VUS	https://franklin.genoox.com/variant/chr12-125292360-C-A	9.6918e-05	6.589e-05		27.4	Damaging	Probably damaging	Damaging
9:107646826	G/A	ABCA1	NM_005502.3:c.184C>T	NP_005493.2:p.Pro62Ser	missense_variant	Missense	VUS	https://franklin.genoox.com/variant/chr9-107646826-G-A				27.3	Damaging	Probably damaging	Damaging
11:62458753	T/G	BSCL2	NM_032667.6:c.812A>C	NP_116056.3:p.Gln271Pro	missense_variant	Missense	VUS	https://franklin.genoox.com/variant/chr11-62458753-T-G	3.23039e-05	8.236e-06		27.3	Damaging	Possibly damaging	Damaging
19:40316875	C/T	DYRK1B	NM_004714.2:c.1463G>A	NP_004705.1:p.Arg488Gln	missense_variant	Missense	VUS	https://franklin.genoox.com/variant/chr19-40316875-C-T	0.000129416	4.943e-05		27.3	Damaging	Probably damaging	Damaging
7:44192978	C/T	GCK	NM_000162.3:c.130G>A	NP_000153.1:p.Gly44Ser	missense_variant	Missense	Likely Pathogenic	https://franklin.genoox.com/variant/chr7-44192978-C-T				27.3	Damaging	Probably damaging	Damaging
19:11213408	T/G	LDLR	NM_000527.4:c.259T>G	NP_000518.1:p.Trp87Gly	missense_variant	Missense	Pathogenic	https://franklin.genoox.com/variant/chr19-11213408-T-G	3.22956e-05	4.118e-05		27.3	Damaging	Probably damaging	Damaging
19:11216246	T/C	LDLR	NM_000527.4:c.664T>C	NP_000518.1:p.Cys222Arg	missense_variant	Missense	Pathogenic	https://franklin.genoox.com/variant/chr19-11216246-T-C		8.237e-06	0.000199681	27.3	Damaging	Probably damaging	Damaging
19:11216262	A/-	LDLR	NM_000527.4:c.680delA	NP_000518.1:p.Asp227Alafs*38	frameshift_variant	LoF	Likely Pathogenic	https://franklin.genoox.com/variant/chr19-11216261-GA-G				27.3
16:920052	C/T	LMF1	NM_022773.2:c.1247G>A	NP_073610.2:p.Arg416Gln	missense_variant	Missense	VUS	https://franklin.genoox.com/variant/chr16-920052-C-T	3.2329e-05	8.288e-06		27.3	Damaging	Probably damaging	Damaging
2:11964819	T/C	LPIN1	NM_145693.2:c.2575T>C	NP_663731.1:p.Ser859Pro	missense_variant	Missense	VUS	https://franklin.genoox.com/variant/chr2-11964819-T-C				27.3	Damaging	Possibly damaging	Damaging
8:19816803	G/A	LPL	NM_000237.2:c.1051G>A	NP_000228.1:p.Gly351Arg	missense_variant	Missense	VUS	https://franklin.genoox.com/variant/chr8-19816803-G-A	3.23248e-05	3.295e-05		27.3	Damaging	Probably damaging	Damaging
7:44555757	G/A	NPC1L1	NM_013389.2:c.3640C>T	NP_037521.2:p.Arg1214Cys	missense_variant	Missense	VUS	https://franklin.genoox.com/variant/chr7-44555757-G-A	3.23081e-05	3.295e-05		27.3	Damaging	Probably damaging	Damaging
3:12475438	C/A	PPARG	NM_015869.4:c.1312C>A	NP_056953.2:p.Gln438Lys	missense_variant	Missense	VUS	https://franklin.genoox.com/variant/chr3-12475438-C-A				27.3	Damaging	Probably damaging	Damaging
2:44047082	C/T	ABCG5	NM_022436.2:c.1621G>A	NP_071881.1:p.Gly541Arg	missense_variant	Missense	VUS	https://franklin.genoox.com/variant/chr2-44047082-C-T		8.236e-06	0.000199681	27.2	Damaging	Probably damaging	Damaging
2:44055163	C/T	ABCG5	NM_022436.2:c.593G>A	NP_071881.1:p.Arg198Gln	missense_variant	Missense	VUS	https://franklin.genoox.com/variant/chr2-44055163-C-T	0.00167937	0.001433	0.000399361	27.2	Damaging	Probably damaging	Damaging
2:44099127	G/A	ABCG8	NM_022437.2:c.977G>A	NP_071882.1:p.Ser326Asn	missense_variant	Missense	VUS	https://franklin.genoox.com/variant/chr2-44099127-G-A	6.45828e-05	4.118e-05	0.000399361	27.2	Damaging	Probably damaging	Damaging
3:9911689	G/A	CIDEC	NM_001199623.1:c.470C>T	NP_001186552.1:p.Thr157Met	missense_variant	Missense	VUS	https://franklin.genoox.com/variant/chr3-9911689-G-A	0.000161478	8.236e-05		27.2	Damaging	Probably damaging	Damaging
19:11216244	A/G	LDLR	NM_000527.4:c.662A>G	NP_000518.1:p.Asp221Gly	missense_variant	Missense	Pathogenic	https://franklin.genoox.com/variant/chr19-11216244-A-G		8.237e-05		27.2	Damaging	Probably damaging	Damaging
19:42910454	C/T	LIPE	NM_005357.3:c.2224G>A	NP_005348.2:p.Gly742Arg	missense_variant	Missense	Benign	https://franklin.genoox.com/variant/chr19-42910454-C-T	0.00348747	0.002273	0.00199681	27.2	Damaging	Possibly damaging	Damaging
18:47093924	A/G	LIPG	NM_006033.3:c.392A>G	NP_006024.1:p.Tyr131Cys	missense_variant	Missense	VUS	https://franklin.genoox.com/variant/chr18-47093924-A-G				27.2	Damaging	Probably damaging	Damaging
1:156106165	G/A	LMNA	NM_170707.3:c.1318G>A	NP_733821.1:p.Val440Met	missense_variant	Missense	Likely Pathogenic	https://franklin.genoox.com/variant/chr1-156106165-G-A				27.2	Damaging	Probably damaging	Damaging
8:19811751	T/C	LPL	NM_000237.2:c.662T>C	NP_000228.1:p.Ile221Thr	missense_variant	Missense	Pathogenic	https://franklin.genoox.com/variant/chr8-19811751-T-C	6.45661e-05	8.236e-06		27.2	Damaging	Probably damaging	Damaging
6:16141950	C/A	MYLIP	NM_013262.3:c.373C>A	NP_037394.2:p.Gln125Lys	missense_variant	Missense	VUS	https://franklin.genoox.com/variant/chr6-16141950-C-A	3.22768e-05	2.471e-05		27.2	Damaging	Probably damaging	Damaging
19:50912817	G/A	POLD1	NM_002691.3:c.2048G>A	NP_002682.2:p.Arg683His	missense_variant	Missense	VUS	https://franklin.genoox.com/variant/chr19-50912817-G-A				27.2	Damaging	Probably damaging	Damaging
22:46627831	C/T	PPARA	NM_005036.4:c.854C>T	NP_005027.2:p.Thr285Met	missense_variant	Missense	VUS	https://franklin.genoox.com/variant/chr22-46627831-C-T		8.236e-06		27.2	Damaging	Probably damaging	Damaging
8:30954283	G/C	WRN	NM_000553.4:c.1899-1G>C		splice_acceptor_variant	LoF	Likely Pathogenic	https://franklin.genoox.com/variant/chr8-30954283-G-C				27.2			Damaging
11:116661187	A/G	APOA5	NM_052968.4:c.758T>C	NP_443200.2:p.Leu253Pro	missense_variant	Missense	VUS	https://franklin.genoox.com/variant/chr11-116661187-A-G	3.23185e-05	1.649e-05		27.1	Damaging	Probably damaging	Damaging
20:43036029	G/A	HNF4A	NM_000457.4:c.299G>A	NP_000448.3:p.Arg100Gln	missense_variant	Missense	Likely Pathogenic	https://franklin.genoox.com/variant/chr20-43036029-G-A	9.69305e-05	2.471e-05		27.1	Damaging	Probably damaging	Damaging
19:11231178	A/T	LDLR	NM_000527.4:c.2120A>T	NP_000518.1:p.Asp707Val	missense_variant	Missense	Pathogenic	https://franklin.genoox.com/variant/chr19-11231178-A-T				27.1	Damaging	Probably damaging	Damaging
8:19811636	G/C	LPL	NM_000237.2:c.547G>C	NP_000228.1:p.Asp183His	missense_variant	Missense	Likely Pathogenic	https://franklin.genoox.com/variant/chr8-19811636-G-C		8.236e-06		27.1	Damaging	Probably damaging	Damaging
8:19811747	A/C	LPL	NM_000237.2:c.658A>C	NP_000228.1:p.Ser220Arg	missense_variant	Missense	Likely Pathogenic	https://franklin.genoox.com/variant/chr8-19811747-A-C		2.471e-05		27.1	Damaging	Probably damaging	Damaging
4:100532487	A/G	MTTP	NM_000253.3:c.1868-2A>G		splice_acceptor_variant	LoF	Likely Pathogenic	https://franklin.genoox.com/variant/chr4-100532487-A-G		8.236e-06		27.1			Damaging
7:44561810	A/C	NPC1L1	NM_013389.2:c.2669T>G	NP_037521.2:p.Leu890Arg	missense_variant	Missense	VUS	https://franklin.genoox.com/variant/chr7-44561810-A-C		8.237e-06		27.1	Damaging	Possibly damaging	Damaging
19:50917023	G/A	POLD1	NM_002691.3:c.2275G>A	NP_002682.2:p.Val759Ile	missense_variant	Missense	Benign	https://franklin.genoox.com/variant/chr19-50917023-G-A	0.000420005	0.001713	0.000998403	27.1	Damaging	Probably damaging	Damaging
1:40758225	C/T	ZMPSTE24	NM_005857.4:c.1312C>T	NP_005848.2:p.Leu438Phe	missense_variant	Missense	VUS	https://franklin.genoox.com/variant/chr1-40758225-C-T	3.22872e-05	8.236e-05	0.000998403	27.1	Damaging	Probably damaging	Damaging
9:107593252	C/G	ABCA1	NM_005502.3:c.1846G>C	NP_005493.2:p.Gly616Arg	missense_variant	Missense	VUS	https://franklin.genoox.com/variant/chr9-107593252-C-G				27	Damaging	Probably damaging	Damaging
8:11412315	T/G	BLK	NM_001715.2:c.536T>G	NP_001706.2:p.Ile179Ser	missense_variant	Missense	VUS	https://franklin.genoox.com/variant/chr8-11412315-T-G		8.236e-06		27	Damaging	Probably damaging	Damaging
12:121435347	G/-	HNF1A	NM_000545.6:c.1380delG	NP_000536.5:p.Gln460Hisfs*25	frameshift_variant	LoF	Likely Pathogenic	https://franklin.genoox.com/variant/chr12-121435346-AG-A				27
12:121437386	T/A	HNF1A	NM_000545.6:c.1724T>A	NP_000536.5:p.Ile575Asn	missense_variant	Missense	VUS	https://franklin.genoox.com/variant/chr12-121437386-T-A		3.301e-05	0.000199681	27	Damaging	Probably damaging	Damaging
20:43034851	A/G	HNF4A	NM_000457.4:c.269A>G	NP_000448.3:p.Lys90Arg	missense_variant	Missense	Likely Pathogenic	https://franklin.genoox.com/variant/chr20-43034851-A-G		2.471e-05		27	Damaging	Probably damaging	Damaging
19:11230775	T/G	LDLR	NM_000527.4:c.1853T>G	NP_000518.1:p.Val618Gly	missense_variant	Missense	Pathogenic	https://franklin.genoox.com/variant/chr19-11230775-T-G				27	Damaging	Probably damaging	Damaging
19:42907036	G/A	LIPE	NM_005357.3:c.2690C>T	NP_005348.2:p.Ser897Leu	missense_variant	Missense	VUS	https://franklin.genoox.com/variant/chr19-42907036-G-A	3.23415e-05	8.236e-06		27	Damaging	Probably damaging	Tolerated
7:73010554	A/G	MLXIPL	NM_032951.2:c.1987T>C	NP_116569.1:p.Phe663Leu	missense_variant	Missense	VUS	https://franklin.genoox.com/variant/chr7-73010554-A-G				27	Damaging	Probably damaging	Damaging
7:127255034	C/T	PAX4	NM_006193.2:c.236G>A	NP_006184.2:p.Arg79Gln	missense_variant	Missense			0.000226274	0.00014	0.000199681	27	Damaging	Probably damaging	Damaging
1:109860574	C/T	SORT1	NM_002959.6:c.2042G>A	NP_002950.3:p.Arg681His	missense_variant	Missense	VUS	https://franklin.genoox.com/variant/chr1-109860574-C-T		8.236e-06		27	Damaging	Benign	Damaging
2:44078851	G/A	ABCG8	NM_022437.2:c.451G>A	NP_071882.1:p.Val151Met	missense_variant	Missense	VUS	https://franklin.genoox.com/variant/chr2-44078851-G-A		3.295e-05		26.9	Damaging	Probably damaging	Damaging
2:44102301	C/T	ABCG8	NM_022437.2:c.1505C>T	NP_071882.1:p.Pro502Leu	missense_variant	Missense	VUS	https://franklin.genoox.com/variant/chr2-44102301-C-T	3.23248e-05	1.647e-05		26.9	Damaging	Probably damaging	Damaging
7:44184809	C/T	GCK	NM_000162.3:c.1324G>A	NP_000153.1:p.Glu442Lys	missense_variant	Missense	Likely Pathogenic	https://franklin.genoox.com/variant/chr7-44184809-C-T		1.649e-05		26.9	Damaging	Probably damaging	Damaging
17:36104697	G/C	HNF1B	NM_000458.3:c.179C>G	NP_000449.1:p.Pro60Arg	missense_variant	Missense	VUS	https://franklin.genoox.com/variant/chr17-36104697-G-C		4.943e-05		26.9		Possibly damaging	Damaging
2:10188672	A/G	KLF11	NM_003597.4:c.1208A>G	NP_003588.1:p.Lys403Arg	missense_variant	Missense	VUS	https://franklin.genoox.com/variant/chr2-10188672-A-G	3.22789e-05	8.236e-06		26.9	Damaging	Possibly damaging	Damaging
19:11218070	A/-	LDLR	NM_000527.4:c.820delA	NP_000518.1:p.Thr274Hisfs*95	frameshift_variant	LoF	Pathogenic	https://franklin.genoox.com/variant/chr19-11218069-GA-G	3.22747e-05	8.236e-06		26.9
19:11218167	C/T	LDLR	NM_000527.4:c.917C>T	NP_000518.1:p.Ser306Leu	missense_variant	Missense	Pathogenic	https://franklin.genoox.com/variant/chr19-11218167-C-T				26.9	Damaging	Probably damaging	Damaging
19:11224092	A/G	LDLR	NM_000527.4:c.1325A>G	NP_000518.1:p.Tyr442Cys	missense_variant	Missense	Pathogenic	https://franklin.genoox.com/variant/chr19-11224092-A-G				26.9	Damaging	Probably damaging	Damaging
16:920817	C/T	LMF1	NM_022773.2:c.1144G>A	NP_073610.2:p.Val382Met	missense_variant	Missense	VUS	https://franklin.genoox.com/variant/chr16-920817-C-T	3.2352e-05	6.609e-05	0.000199681	26.9	Damaging	Probably damaging	Damaging
19:2433993	C/T	LMNB2	NM_032737.3:c.1313G>A	NP_116126.3:p.Arg438Gln	missense_variant	Missense	VUS	https://franklin.genoox.com/variant/chr19-2433993-C-T		8.349e-06		26.9		Possibly damaging	Damaging
8:19805844	G/A	LPL	NM_000237.2:c.242G>A	NP_000228.1:p.Gly81Asp	missense_variant	Missense	VUS	https://franklin.genoox.com/variant/chr8-19805844-G-A		8.236e-06		26.9	Damaging	Probably damaging	Damaging
8:19816846	C/T	LPL	NM_000237.2:c.1094C>T	NP_000228.1:p.Ser365Phe	missense_variant	Missense	VUS	https://franklin.genoox.com/variant/chr8-19816846-C-T		1.647e-05	0.000199681	26.9	Damaging	Probably damaging	Damaging
7:73021976	A/-	MLXIPL	NM_032951.2:c.427delT	NP_116569.1:p.Cys143Valfs*4	frameshift_variant	LoF	VUS	https://franklin.genoox.com/variant/chr7-73021975-CA-C				26.9
4:100528029	T/C	MTTP	NM_000253.3:c.1469T>C	NP_000244.2:p.Leu490Pro	missense_variant	Missense	VUS	https://franklin.genoox.com/variant/chr4-100528029-T-C				26.9	Damaging	Probably damaging	Damaging
17:40556973	G/A	PTRF	NM_012232.5:c.905C>T	NP_036364.2:p.Thr302Met	missense_variant	Missense	VUS	https://franklin.genoox.com/variant/chr17-40556973-G-A	0.000129509	6.589e-05		26.9	Damaging	Probably damaging	Damaging
8:30982438	A/C	WRN	NM_000553.4:c.2747A>C	NP_000544.2:p.His916Pro	missense_variant	Missense	VUS	https://franklin.genoox.com/variant/chr8-30982438-A-C	9.7056e-05	6.59e-05		26.9	Damaging	Probably damaging	Damaging
2:44079755	G/A	ABCG8	NM_022437.2:c.712G>A	NP_071882.1:p.Glu238Lys	missense_variant	Missense	VUS	https://franklin.genoox.com/variant/chr2-44079755-G-A	0.00071156	0.001013	0.000599042	26.8	Damaging	Possibly damaging	Damaging
2:44101587	G/A	ABCG8	NM_022437.2:c.1453G>A	NP_071882.1:p.Gly485Arg	missense_variant	Missense	VUS	https://franklin.genoox.com/variant/chr2-44101587-G-A	3.23185e-05	1.647e-05		26.8	Tolerated	Probably damaging	Damaging
1:63063425	A/C	ANGPTL3,DOCK7	NM_014495.3:c.188A>C,NM_001271999.1:c.1683-11130T>G	NP_055310.1:p.Lys63Thr,	missense_variant	Missense	VUS	https://franklin.genoox.com/variant/chr1-63063425-A-C	9.69807e-05	4.942e-05		26.8	Damaging	Probably damaging	Damaging
20:43042354	C/T	HNF4A	NM_000457.4:c.406C>T	NP_000448.3:p.Arg136Trp	missense_variant	Missense	Likely Pathogenic	https://franklin.genoox.com/variant/chr20-43042354-C-T		5.765e-05		26.8	Damaging	Probably damaging	Damaging
19:11221336	G/A	LDLR	NM_000527.4:c.949G>A	NP_000518.1:p.Glu317Lys	missense_variant	Missense	Pathogenic	https://franklin.genoox.com/variant/chr19-11221336-G-A	3.23039e-05	5.766e-05		26.8	Damaging	Probably damaging	Damaging
19:11227560	G/T	LDLR	NM_000527.4:c.1731G>T	NP_000518.1:p.Trp577Cys	missense_variant	Missense	Pathogenic	https://franklin.genoox.com/variant/chr19-11227560-G-T				26.8	Damaging	Probably damaging	Damaging
19:42906155	C/T	LIPE	NM_005357.3:c.3040G>A	NP_005348.2:p.Val1014Met	missense_variant	Missense	VUS	https://franklin.genoox.com/variant/chr19-42906155-C-T	0.000161634	0.0002654	0.000199681	26.8	Damaging	Probably damaging	Damaging
19:2434447	G/A	LMNB2	NM_032737.3:c.1048C>T	NP_116126.3:p.Arg350Trp	missense_variant	Missense	VUS	https://franklin.genoox.com/variant/chr19-2434447-G-A		8.239e-06		26.8		Probably damaging	Damaging
7:73038624	C/A	MLXIPL	NM_032951.2:c.199G>T	NP_116569.1:p.Asp67Tyr	missense_variant	Missense	VUS	https://franklin.genoox.com/variant/chr7-73038624-C-A	3.23939e-05			26.8	Tolerated	Possibly damaging	Damaging
3:12422962	A/G	PPARG	NM_015869.4:c.452A>G	NP_056953.2:p.Tyr151Cys	missense_variant	Missense	VUS	https://franklin.genoox.com/variant/chr3-12422962-A-G	6.46037e-05			26.8	Damaging	Probably damaging	Damaging
8:126445626	T/C	TRIB1	NM_025195.3:c.428T>C	NP_079471.1:p.Ile143Thr	missense_variant	Missense	VUS	https://franklin.genoox.com/variant/chr8-126445626-T-C				26.8	Damaging	Probably damaging	Damaging
8:30948435	G/C	WRN	NM_000553.4:c.1806G>C	NP_000544.2:p.Met602Ile	missense_variant	Missense	VUS	https://franklin.genoox.com/variant/chr8-30948435-G-C	3.2352e-05	8.237e-06		26.8	Damaging	Probably damaging	Damaging
16:67974096	G/A	LCAT	NM_000229.1:c.1034C>T	NP_000220.1:p.Thr345Met	missense_variant	Missense	Likely Pathogenic	https://franklin.genoox.com/variant/chr16-67974096-G-A		8.239e-06		26.7	Damaging	Probably damaging	Damaging
15:58855772	T/C	LIPC	NM_000236.2:c.1238T>C	NP_000227.2:p.Leu413Pro	missense_variant	Missense	VUS	https://franklin.genoox.com/variant/chr15-58855772-T-C		0.000626	0.000998403	26.7	Damaging	Probably damaging	Damaging
19:42914792	AA/-	LIPE	NM_005357.3:c.1085_1086delTT	NP_005348.2:p.Phe362Terfs	stop_gained	LoF	Likely Pathogenic	https://franklin.genoox.com/variant/chr19-42914791-CAA-C		8.246e-06		26.7
16:921283	C/T	LMF1	NM_022773.2:c.956G>A	NP_073610.2:p.Ser319Asn	missense_variant	Missense	VUS	https://franklin.genoox.com/variant/chr16-921283-C-T		8.282e-06		26.7	Damaging	Probably damaging	Damaging
1:156107470	G/A	LMNA	NM_170707.3:c.1634G>A	NP_733821.1:p.Arg545His	missense_variant	Missense	VUS	https://franklin.genoox.com/variant/chr1-156107470-G-A	0.000258565	0.0001041	0.000199681	26.7	Damaging	Possibly damaging	Damaging
2:11955284	C/T	LPIN1	NM_145693.2:c.2212C>T	NP_663731.1:p.His738Tyr	missense_variant	Missense	VUS	https://franklin.genoox.com/variant/chr2-11955284-C-T	9.69368e-05	3.295e-05		26.7	Damaging	Probably damaging	Damaging
4:100496086	T/G	MTTP	NM_000253.3:c.20T>G	NP_000244.2:p.Leu7Arg	missense_variant	Missense	VUS	https://franklin.genoox.com/variant/chr4-100496086-T-G				26.7	Damaging	Probably damaging	Damaging
4:68447185	C/T	STAP1	NM_012108.3:c.526C>T	NP_036240.1:p.Pro176Ser	missense_variant	Missense	VUS	https://franklin.genoox.com/variant/chr4-68447185-C-T	0.000484183	0.0003047		26.7	Damaging	Probably damaging	Damaging
8:30922511	A/C	WRN	NM_000553.4:c.436A>C	NP_000544.2:p.Lys146Gln	missense_variant	Missense	VUS	https://franklin.genoox.com/variant/chr8-30922511-A-C		8.237e-06		26.7	Damaging	Probably damaging	Damaging
2:44051491	A/G	ABCG5	NM_022436.2:c.985T>C	NP_071881.1:p.Tyr329His	missense_variant	Missense	VUS	https://franklin.genoox.com/variant/chr2-44051491-A-G				26.6	Damaging	Possibly damaging	Damaging
11:62462039	C/T	BSCL2	NM_032667.6:c.438+1G>A		splice_donor_variant	LoF	VUS	https://franklin.genoox.com/variant/chr11-62462039-C-T				26.6			Damaging
19:11222315	G/A	LDLR	NM_000527.4:c.1186G>A	NP_000518.1:p.Gly396Ser	missense_variant	Missense	Likely Pathogenic	https://franklin.genoox.com/variant/chr19-11222315-G-A				26.6	Damaging	Probably damaging	Damaging
8:19809316	G/C	LPL	NM_000237.2:c.286G>C	NP_000228.1:p.Val96Leu	missense_variant	Missense	Likely Pathogenic	https://franklin.genoox.com/variant/chr8-19809316-G-C	0.000129149	0.0001235		26.6	Damaging	Probably damaging	Damaging
8:19811706	T/C	LPL	NM_000237.2:c.617T>C	NP_000228.1:p.Val206Ala	missense_variant	Missense	Likely Pathogenic	https://franklin.genoox.com/variant/chr8-19811706-T-C				26.6	Damaging	Probably damaging	Damaging
7:73021960	G/T	MLXIPL	NM_032951.2:c.443C>A	NP_116569.1:p.Pro148His	missense_variant	Missense	VUS	https://franklin.genoox.com/variant/chr7-73021960-G-T				26.6	Damaging	Probably damaging	Damaging
5:133942683	C/A	SAR1B	NM_016103.3:c.554G>T	NP_057187.1:p.Gly185Val	missense_variant	Missense	VUS	https://franklin.genoox.com/variant/chr5-133942683-C-A		8.236e-06	0.000199681	26.6	Damaging	Probably damaging	Damaging
11:116706936	TT/CA	APOA1	NM_000039.2:c.391_392delinsTG	NP_000030.1:p.Lys131Trp	missense_variant	Missense	VUS	https://franklin.genoox.com/variant/chr11-116706936-TT-CA				26.55
11:17419323	C/T	ABCC8	NM_000352.4:c.3775G>A	NP_000343.2:p.Val1259Met	missense_variant	Missense	VUS	https://franklin.genoox.com/variant/chr11-17419323-C-T	9.70811e-05	3.295e-05		26.5	Damaging	Probably damaging	Damaging
1:63069706	T/G	ANGPTL3,DOCK7	NM_014495.3:c.998T>G,NM_001271999.1:c.1682+14671A>C	NP_055310.1:p.Ile333Ser,	missense_variant	Missense	VUS	https://franklin.genoox.com/variant/chr1-63069706-T-G	0.000194074	0.0001647		26.5	Damaging	Possibly damaging	Damaging
3:9920151	G/A	CIDEC	NM_001199623.1:c.59C>T	NP_001186552.1:p.Ser20Phe	missense_variant	Missense	VUS	https://franklin.genoox.com/variant/chr3-9920151-G-A		8.236e-06		26.5	Damaging	Probably damaging	Damaging
19:4171098	G/A	CREB3L3	NM_032607.2:c.901G>A	NP_115996.1:p.Glu301Lys	missense_variant	Missense	VUS	https://franklin.genoox.com/variant/chr19-4171098-G-A	3.23164e-05	8.236e-06		26.5	Tolerated	Probably damaging	Damaging
12:121435303	G/A	HNF1A	NM_000545.6:c.1336G>A	NP_000536.5:p.Val446Met	missense_variant	Missense	VUS	https://franklin.genoox.com/variant/chr12-121435303-G-A		8.237e-06		26.5	Damaging	Probably damaging	Damaging
2:10188633	G/A	KLF11	NM_003597.4:c.1169G>A	NP_003588.1:p.Arg390Gln	missense_variant	Missense	VUS	https://franklin.genoox.com/variant/chr2-10188633-G-A	3.2281e-05	6.589e-05	0.000199681	26.5	Damaging	Probably damaging	Damaging
16:67976409	A/G	LCAT	NM_000229.1:c.605T>C	NP_000220.1:p.Ile202Thr	missense_variant	Missense	VUS	https://franklin.genoox.com/variant/chr16-67976409-A-G		8.236e-06		26.5	Damaging	Possibly damaging	Damaging
19:11210931	T/G	LDLR	NM_000527.4:c.100T>G	NP_000518.1:p.Cys34Gly	missense_variant	Missense	Pathogenic	https://franklin.genoox.com/variant/chr19-11210931-T-G				26.5	Damaging	Probably damaging	Damaging
19:42912223	C/T	LIPE	NM_005357.3:c.1561G>A	NP_005348.2:p.Glu521Lys	missense_variant	Missense	VUS	https://franklin.genoox.com/variant/chr19-42912223-C-T	0.000355573	0.0003624	0.000199681	26.5	Damaging	Probably damaging	Damaging
7:44573140	G/C	NPC1L1	NM_013389.2:c.2299C>G	NP_037521.2:p.Pro767Ala	missense_variant	Missense	VUS	https://franklin.genoox.com/variant/chr7-44573140-G-C				26.5	Damaging	Probably damaging	Damaging
19:50918736	C/T	POLD1	NM_002691.3:c.2606C>T	NP_002682.2:p.Ser869Leu	missense_variant	Missense	VUS	https://franklin.genoox.com/variant/chr19-50918736-C-T				26.5	Damaging	Possibly damaging	Damaging
9:139568304	T/C	AGPAT2	NM_006412.3:c.737A>G	NP_006403.2:p.Asp246Gly	missense_variant	Missense	VUS	https://franklin.genoox.com/variant/chr9-139568304-T-C				26.4	Damaging	Possibly damaging	Damaging
9:139568343	G/A	AGPAT2	NM_006412.3:c.698C>T	NP_006403.2:p.Thr233Ile	missense_variant	Missense	VUS	https://franklin.genoox.com/variant/chr9-139568343-G-A	3.23708e-05	0.0001493	0.000399361	26.4	Damaging	Probably damaging	Damaging
9:139568381	T/G	AGPAT2	NM_006412.3:c.662-2A>C		splice_acceptor_variant	LoF	Pathogenic	https://franklin.genoox.com/variant/chr9-139568381-T-G				26.4			Damaging
2:21260127	C/A	APOB	NM_000384.2:c.538G>T	NP_000375.2:p.Asp180Tyr	missense_variant	Missense	VUS	https://franklin.genoox.com/variant/chr2-21260127-C-A				26.4	Damaging	Probably damaging	Damaging
11:62459866	G/A	BSCL2	NM_032667.6:c.653C>T	NP_116056.3:p.Ala218Val	missense_variant	Missense	Benign	https://franklin.genoox.com/variant/chr11-62459866-G-A	0.000581508	0.001647	0.00379393	26.4	Damaging	Probably damaging	Damaging
19:40319076	G/A	DYRK1B	NM_004714.2:c.668C>T	NP_004705.1:p.Thr223Met	missense_variant	Missense	VUS	https://franklin.genoox.com/variant/chr19-40319076-G-A		0.0001565		26.4	Damaging	Possibly damaging	Damaging
12:50500158	G/A	GPD1	NM_005276.3:c.448G>A	NP_005267.2:p.Ala150Thr	missense_variant	Missense	VUS	https://franklin.genoox.com/variant/chr12-50500158-G-A	3.23771e-05			26.4	Damaging	Probably damaging	Damaging
19:42912145	C/T	LIPE	NM_005357.3:c.1639G>A	NP_005348.2:p.Glu547Lys	missense_variant	Missense	VUS	https://franklin.genoox.com/variant/chr19-42912145-C-T	3.23394e-05			26.4	Damaging	Probably damaging	Damaging
16:943023	A/G	LMF1	NM_022773.2:c.713T>C	NP_073610.2:p.Met238Thr	missense_variant	Missense	VUS	https://franklin.genoox.com/variant/chr16-943023-A-G	3.23394e-05			26.4	Damaging	Probably damaging	Damaging
1:12056271	T/G	MFN2	NM_014874.3:c.370T>G	NP_055689.1:p.Ser124Ala	missense_variant	Missense	VUS	https://franklin.genoox.com/variant/chr1-12056271-T-G				26.4	Damaging	Possibly damaging	Damaging
9:139568379	C/-	AGPAT2	NM_006412.3:c.662delG	NP_006403.2:p.Gly221Glufs*32	frameshift_variant	LoF	Likely Pathogenic	https://franklin.genoox.com/variant/chr9-139568378-TC-T		8.322e-06		26.3
11:116706793	G/-	APOA1	NM_000039.2:c.535delC	NP_000030.1:p.His179Metfs*46	frameshift_variant	LoF	Likely Pathogenic	https://franklin.genoox.com/variant/chr11-116706792-TG-T				26.3
19:45411914	C/T	APOE	NM_001302688.1:c.439C>T	NP_001289617.1:p.Arg147Trp	missense_variant	Missense	VUS	https://franklin.genoox.com/variant/chr19-45411914-C-T		8.437e-06		26.3	Damaging	Probably damaging	Tolerated
19:4157121	G/A	CREB3L3	NM_032607.2:c.286G>A	NP_115996.1:p.Asp96Asn	missense_variant	Missense	VUS	https://franklin.genoox.com/variant/chr19-4157121-G-A		2.471e-05		26.3	Tolerated	Probably damaging	Damaging
1:230410240	T/A	GALNT2	NM_004481.4:c.1490T>A	NP_004472.1:p.Leu497His	missense_variant	Missense	VUS	https://franklin.genoox.com/variant/chr1-230410240-T-A				26.3	Damaging	Probably damaging	Damaging
17:36059141	T/C	HNF1B	NM_000458.3:c.1594A>G	NP_000449.1:p.Met532Val	missense_variant	Missense	VUS	https://franklin.genoox.com/variant/chr17-36059141-T-C	0.000129166	0.0001483		26.3		Probably damaging	Damaging
19:11224022	T/G	LDLR	NM_000527.4:c.1255T>G	NP_000518.1:p.Tyr419Asp	missense_variant	Missense	Pathogenic	https://franklin.genoox.com/variant/chr19-11224022-T-G				26.3	Damaging	Probably damaging	Damaging
19:11224210	G/A	LDLR	NM_000527.4:c.1359-1G>A		splice_acceptor_variant	LoF	Pathogenic	https://franklin.genoox.com/variant/chr19-11224210-G-A				26.3			Damaging
19:11224345	TC/-	LDLR	NM_000527.4:c.1496_1497delCT	NP_000518.1:p.Ser499Cysfs*36	frameshift_variant	LoF	Likely Pathogenic	https://franklin.genoox.com/variant/chr19-11224344-GTC-G				26.3
19:11240278	G/T	LDLR	NM_000527.4:c.2479G>T	NP_000518.1:p.Val827Phe	missense_variant	Missense	Likely Pathogenic	https://franklin.genoox.com/variant/chr19-11240278-G-T				26.3	Damaging	Probably damaging	Damaging
19:11240282	A/G	LDLR	NM_000527.4:c.2483A>G	NP_000518.1:p.Tyr828Cys	missense_variant	Missense	Pathogenic	https://franklin.genoox.com/variant/chr19-11240282-A-G				26.3	Damaging	Probably damaging	Damaging
1:25889627	-/CC	LDLRAP1	NM_015627.2:c.602_603dupCC	NP_056442.2:p.Ser202Profs*3	frameshift_variant	LoF	Likely Pathogenic	https://franklin.genoox.com/variant/chr1-25889626-A-ACC		1.647e-05		26.3
18:47109993	C/T	LIPG	NM_006033.3:c.1225C>T	NP_006024.1:p.Leu409Phe	missense_variant	Missense	VUS	https://franklin.genoox.com/variant/chr18-47109993-C-T				26.3	Damaging	Probably damaging	Damaging
4:100518330	C/A	MTTP	NM_000253.3:c.1016C>A	NP_000244.2:p.Ala339Glu	missense_variant	Missense	VUS	https://franklin.genoox.com/variant/chr4-100518330-C-A	0.000290754	9.884e-05		26.3	Damaging	Probably damaging	Damaging
7:44556834	C/G	NPC1L1	NM_013389.2:c.3340G>C	NP_037521.2:p.Asp1114His	missense_variant	Missense	Benign	https://franklin.genoox.com/variant/chr7-44556834-C-G	0.00704817	0.002405	0.00978434	26.3	Tolerated	Probably damaging	Damaging
7:44575482	A/T	NPC1L1	NM_013389.2:c.1940T>A	NP_037521.2:p.Ile647Asn	missense_variant	Missense	VUS	https://franklin.genoox.com/variant/chr7-44575482-A-T	0.00187581	0.0005848	0.00199681	26.3	Damaging	Probably damaging	Damaging
7:44576536	G/A	NPC1L1	NM_013389.2:c.1586C>T	NP_037521.2:p.Pro529Leu	missense_variant	Missense	VUS	https://franklin.genoox.com/variant/chr7-44576536-G-A		3.295e-05	0.000199681	26.3	Damaging	Probably damaging	Damaging
19:50910427	G/A	POLD1	NM_002691.3:c.1682G>A	NP_002682.2:p.Arg561Gln	missense_variant	Missense	VUS	https://franklin.genoox.com/variant/chr19-50910427-G-A		8.238e-06		26.3	Damaging	Probably damaging	Damaging
5:133956663	T/-	SAR1B	NM_016103.3:c.138delA	NP_057187.1:p.Asp47Metfs*18	frameshift_variant	LoF	Likely Pathogenic	https://franklin.genoox.com/variant/chr5-133956662-CT-C				26.3
1:109898020	C/G	SORT1	NM_002959.6:c.512G>C	NP_002950.3:p.Gly171Ala	missense_variant	Missense	VUS	https://franklin.genoox.com/variant/chr1-109898020-C-G		5.766e-05		26.3	Damaging	Probably damaging	Damaging
11:17436144	C/T	ABCC8	NM_000352.4:c.2305G>A	NP_000343.2:p.Val769Met	missense_variant	Missense	VUS	https://franklin.genoox.com/variant/chr11-17436144-C-T		2.471e-05		26.2	Damaging	Probably damaging	Damaging
2:21250764	G/A	APOB	NM_000384.2:c.2003C>T	NP_000375.2:p.Pro668Leu	missense_variant	Missense	VUS	https://franklin.genoox.com/variant/chr2-21250764-G-A		8.236e-06		26.2	Damaging	Probably damaging	Damaging
8:11412934	G/A	BLK	NM_001715.2:c.713G>A	NP_001706.2:p.Arg238Gln	missense_variant	Missense	Likely Benign	https://franklin.genoox.com/variant/chr8-11412934-G-A	0.00345965	0.003253	0.00139776	26.2	Damaging	Probably damaging	Damaging
11:62473053	G/A	BSCL2	NM_032667.6:c.-69C>T		missense_variant	Missense	Likely Benign	https://franklin.genoox.com/variant/chr11-62473053-G-A	0.00054977	0.0006318		26.2	Damaging	Possibly damaging	Damaging
12:121432117	-/C	HNF1A	NM_000545.6:c.863_864insC	NP_000536.5:p.Pro289Alafs*27	frameshift_variant	LoF	Likely Pathogenic	https://franklin.genoox.com/variant/chr12-121432116-G-GC		0.001575		26.2
11:2182108	C/T	INS,INS-IGF2	NM_000207.2:c.94G>A,NM_001042376.2:c.94G>A	NP_000198.1:p.Gly32Ser,NP_001035835.1:p.Gly32Ser	missense_variant	Missense	Pathogenic	https://franklin.genoox.com/variant/chr11-2182108-C-T				26.2	Damaging	Probably damaging	Damaging
19:11216187	T/C	LDLR	NM_000527.4:c.605T>C	NP_000518.1:p.Phe202Ser	missense_variant	Missense	Likely Pathogenic	https://franklin.genoox.com/variant/chr19-11216187-T-C				26.2	Damaging	Probably damaging	Damaging
19:11224419	G/A	LDLR	NM_000527.4:c.1567G>A	NP_000518.1:p.Val523Met	missense_variant	Missense	Pathogenic	https://franklin.genoox.com/variant/chr19-11224419-G-A		1.647e-05		26.2	Damaging	Probably damaging	Damaging
2:11919668	C/A	LPIN1	NM_145693.2:c.746C>A	NP_663731.1:p.Thr249Lys	missense_variant	Missense	VUS	https://franklin.genoox.com/variant/chr2-11919668-C-A	0.000129141	0.0004777	0.000798722	26.2	Damaging	Possibly damaging	Damaging
8:19813405	G/A	LPL	NM_000237.2:c.829G>A	NP_000228.1:p.Asp277Asn	missense_variant	Missense	Likely Pathogenic	https://franklin.genoox.com/variant/chr8-19813405-G-A	6.45911e-05	8.236e-06		26.2	Damaging	Benign	Damaging
7:73038573	G/A	MLXIPL	NM_032951.2:c.250C>T	NP_116569.1:p.Pro84Ser	missense_variant	Missense	VUS	https://franklin.genoox.com/variant/chr7-73038573-G-A				26.2	Tolerated	Probably damaging	Damaging
7:44576530	G/A	NPC1L1	NM_013389.2:c.1592C>T	NP_037521.2:p.Thr531Ile	missense_variant	Missense	VUS	https://franklin.genoox.com/variant/chr7-44576530-G-A	6.46538e-05	5.765e-05	0.000199681	26.2	Damaging	Probably damaging	Damaging
15:90208918	G/A	PLIN1	NM_002666.4:c.1465C>T	NP_002657.3:p.Arg489Cys	missense_variant	Missense	VUS	https://franklin.genoox.com/variant/chr15-90208918-G-A		0.0001274		26.2	Damaging	Possibly damaging	Damaging
20:44531240	G/C	PLTP	NM_006227.3:c.946C>G	NP_006218.1:p.Pro316Ala	missense_variant	Missense	VUS	https://franklin.genoox.com/variant/chr20-44531240-G-C	3.22914e-05	1.653e-05		26.2	Damaging	Probably damaging	Damaging
11:824711	C/T	PNPLA2	NM_020376.3:c.1364C>T	NP_065109.1:p.Pro455Leu	missense_variant	Missense	VUS	https://franklin.genoox.com/variant/chr11-824711-C-T				26.2	Damaging	Probably damaging	Damaging
19:50910391	G/A	POLD1	NM_002691.3:c.1646G>A	NP_002682.2:p.Arg549His	missense_variant	Missense	VUS	https://franklin.genoox.com/variant/chr19-50910391-G-A	3.23311e-05	8.236e-06		26.2	Damaging	Probably damaging	Damaging
22:46594490	T/G	PPARA	NM_005036.4:c.208+2T>G		splice_donor_variant	LoF	VUS	https://franklin.genoox.com/variant/chr22-46594490-T-G				26.2			Damaging
5:133942677	C/T	SAR1B	NM_016103.3:c.560G>A	NP_057187.1:p.Gly187Glu	missense_variant	Missense	VUS	https://franklin.genoox.com/variant/chr5-133942677-C-T	6.45536e-05	8.236e-06		26.2	Damaging	Probably damaging	Damaging
1:109883399	A/T	SORT1	NM_002959.6:c.1211T>A	NP_002950.3:p.Phe404Tyr	missense_variant	Missense	VUS	https://franklin.genoox.com/variant/chr1-109883399-A-T		8.236e-06		26.2	Damaging	Probably damaging	Damaging
9:139569261	T/C	AGPAT2	NM_006412.3:c.589-2A>G		splice_acceptor_variant	LoF	Pathogenic	https://franklin.genoox.com/variant/chr9-139569261-T-C	0.000452928	0.0001241	0.000998403	26.1			Damaging
11:116661367	G/A	APOA5	NM_052968.4:c.578C>T	NP_443200.2:p.Pro193Leu	missense_variant	Missense	VUS	https://franklin.genoox.com/variant/chr11-116661367-G-A	9.71062e-05	1.649e-05		26.1	Damaging	Probably damaging	Damaging
11:116661593	C/T	APOA5	NM_052968.4:c.352G>A	NP_443200.2:p.Val118Met	missense_variant	Missense	VUS	https://franklin.genoox.com/variant/chr11-116661593-C-T		8.237e-06		26.1	Damaging	Probably damaging	Tolerated
2:21229068	G/A	APOB	NM_000384.2:c.10672C>T	NP_000375.2:p.Arg3558Cys	missense_variant	Missense	VUS	https://franklin.genoox.com/variant/chr2-21229068-G-A	0.000484371	0.0003459	0.000199681	26.1	Damaging	Probably damaging	Damaging
19:40320540	G/A	DYRK1B	NM_004714.2:c.500C>T	NP_004705.1:p.Thr167Met	missense_variant	Missense	VUS	https://franklin.genoox.com/variant/chr19-40320540-G-A	3.23039e-05	4.118e-05		26.1	Damaging	Possibly damaging	Damaging
12:121434414	C/T	HNF1A	NM_000545.6:c.1178C>T	NP_000536.5:p.Ser393Phe	missense_variant	Missense	VUS	https://franklin.genoox.com/variant/chr12-121434414-C-T				26.1	Damaging	Possibly damaging	Damaging
19:11230819	C/T	LDLR	NM_000527.4:c.1897C>T	NP_000518.1:p.Arg633Cys	missense_variant	Missense	Pathogenic	https://franklin.genoox.com/variant/chr19-11230819-C-T				26.1	Damaging	Probably damaging	Damaging
19:42906080	C/T	LIPE	NM_005357.3:c.3115G>A	NP_005348.2:p.Ala1039Thr	missense_variant	Missense	VUS	https://franklin.genoox.com/variant/chr19-42906080-C-T				26.1	Damaging	Probably damaging	Damaging
18:47095846	G/T	LIPG	NM_006033.3:c.499G>T	NP_006024.1:p.Gly167Cys	missense_variant	Missense	VUS	https://franklin.genoox.com/variant/chr18-47095846-G-T				26.1	Damaging	Probably damaging	Damaging
2:11927238	G/A	LPIN1	NM_145693.2:c.1480G>A	NP_663731.1:p.Val494Met	missense_variant	Missense	Benign	https://franklin.genoox.com/variant/chr2-11927238-G-A	0.023331	0.016	0.0071885	26.1	Damaging	Possibly damaging	Damaging
8:19811679	G/A	LPL	NM_000237.2:c.590G>A	NP_000228.1:p.Arg197His	missense_variant	Missense	Pathogenic	https://franklin.genoox.com/variant/chr8-19811679-G-A	3.22977e-05	4.118e-05		26.1	Damaging	Probably damaging	Damaging
8:19811797	A/-	LPL	NM_000237.2:c.708delA	NP_000228.1:p.Gly237Valfs*15	frameshift_variant	LoF	Likely Pathogenic	https://franklin.genoox.com/variant/chr8-19811796-GA-G				26.1
7:44579394	C/T	NPC1L1	NM_013389.2:c.602G>A	NP_037521.2:p.Arg201His	missense_variant	Missense	VUS	https://franklin.genoox.com/variant/chr7-44579394-C-T	3.23081e-05	9.06e-05		26.1	Damaging	Probably damaging	Damaging
8:30921845	G/C	WRN	NM_000553.4:c.250G>C	NP_000544.2:p.Glu84Gln	missense_variant	Missense	VUS	https://franklin.genoox.com/variant/chr8-30921845-G-C				26.1	Damaging	Probably damaging	Damaging
1:40756665	A/G	ZMPSTE24	NM_005857.4:c.1199A>G	NP_005848.2:p.Asn400Ser	missense_variant	Missense	VUS	https://franklin.genoox.com/variant/chr1-40756665-A-G				26.1	Damaging	Probably damaging	Damaging
11:17417419	C/T	ABCC8	NM_000352.4:c.4178G>A	NP_000343.2:p.Arg1393His	missense_variant	Missense	Likely Pathogenic	https://franklin.genoox.com/variant/chr11-17417419-C-T	3.23373e-05	2.486e-05		26	Damaging	Probably damaging	Damaging
9:139571546	T/C	AGPAT2	NM_006412.3:c.359A>G	NP_006403.2:p.Lys120Arg	missense_variant	Missense	VUS	https://franklin.genoox.com/variant/chr9-139571546-T-C	0.0014881	0.0003872	0.00299521	26	Damaging	Probably damaging	Damaging
19:40761069	C/T	AKT2	NM_001626.5:c.283G>A	NP_001617.1:p.Glu95Lys	missense_variant	Missense	VUS	https://franklin.genoox.com/variant/chr19-40761069-C-T		4.942e-05		26	Damaging	Probably damaging	Damaging
11:116661509	C/T	APOA5	NM_052968.4:c.436G>A	NP_443200.2:p.Glu146Lys	missense_variant	Missense	VUS	https://franklin.genoox.com/variant/chr11-116661509-C-T				26	Damaging	Possibly damaging	Damaging
8:11406598	T/C	BLK	NM_001715.2:c.335T>C	NP_001706.2:p.Phe112Ser	missense_variant	Missense	Benign	https://franklin.genoox.com/variant/chr8-11406598-T-C	0.00497834	0.001648	0.00499201	26	Damaging	Probably damaging	Damaging
8:11415492	A/C	BLK	NM_001715.2:c.974A>C	NP_001706.2:p.Lys325Thr	missense_variant	Missense	Likely Benign	https://franklin.genoox.com/variant/chr8-11415492-A-C	0.00103433	0.001878	0.000599042	26	Damaging	Possibly damaging	Damaging
19:11224052	G/A	LDLR	NM_000527.4:c.1285G>A	NP_000518.1:p.Val429Met	missense_variant	Missense	Pathogenic	https://franklin.genoox.com/variant/chr19-11224052-G-A		8.236e-06		26	Damaging	Probably damaging	Damaging
16:904642	C/T	LMF1	NM_022773.2:c.1594G>A	NP_073610.2:p.Gly532Ser	missense_variant	Missense	VUS	https://franklin.genoox.com/variant/chr16-904642-C-T				26	Damaging	Probably damaging	Damaging
19:2434446	C/T	LMNB2	NM_032737.3:c.1049G>A	NP_116126.3:p.Arg350Gln	missense_variant	Missense	VUS	https://franklin.genoox.com/variant/chr19-2434446-C-T	0.000226186	6.592e-05		26		Benign	Damaging
19:2435139	G/A	LMNB2	NM_032737.3:c.715C>T	NP_116126.3:p.Arg239Trp	missense_variant	Missense	VUS	https://franklin.genoox.com/variant/chr19-2435139-G-A	6.46914e-05	4.981e-05		26		Probably damaging	Damaging
7:73010283	G/A	MLXIPL	NM_032951.2:c.2075C>T	NP_116569.1:p.Thr692Met	missense_variant	Missense	VUS	https://franklin.genoox.com/variant/chr7-73010283-G-A		2.472e-05	0.000199681	26	Tolerated	Probably damaging	Damaging
7:127254587	G/A	PAX4	NM_006193.2:c.361C>T	NP_006184.2:p.Arg121Trp	missense_variant	Missense			0.000129349	0.0001485	0.000798722	26	Damaging	Probably damaging	Damaging
20:44538285	A/C	PLTP	NM_006227.3:c.355T>G	NP_006218.1:p.Ser119Ala	missense_variant	Missense	VUS	https://franklin.genoox.com/variant/chr20-44538285-A-C				26	Damaging	Probably damaging	Damaging
11:824683	G/T	PNPLA2	NM_020376.3:c.1336G>T	NP_065109.1:p.Gly446Cys	missense_variant	Missense	VUS	https://franklin.genoox.com/variant/chr11-824683-G-T				26	Damaging	Probably damaging	Damaging
19:50916710	A/T	POLD1	NM_002691.3:c.2182A>T	NP_002682.2:p.Ile728Phe	missense_variant	Missense	VUS	https://franklin.genoox.com/variant/chr19-50916710-A-T				26	Damaging	Probably damaging	Damaging
8:30924657	C/G	WRN	NM_000553.4:c.613C>G	NP_000544.2:p.Leu205Val	missense_variant	Missense	VUS	https://franklin.genoox.com/variant/chr8-30924657-C-G		8.236e-06		26	Damaging	Probably damaging	Damaging
2:44079609	G/C	ABCG8	NM_022437.2:c.678G>C	NP_071882.1:p.Gln226His	missense_variant	Missense	VUS	https://franklin.genoox.com/variant/chr2-44079609-G-C	3.23373e-05	4.118e-05		25.9	Damaging	Probably damaging	Damaging
2:44100940	A/G	ABCG8	NM_022437.2:c.1226A>G	NP_071882.1:p.Asn409Ser	missense_variant	Missense	VUS	https://franklin.genoox.com/variant/chr2-44100940-A-G	0.000258983	0.0002553		25.9	Damaging	Possibly damaging	Damaging
2:21235388	C/-	APOB	NM_000384.2:c.4352delG	NP_000375.2:p.Gly1451Valfs*3	frameshift_variant	LoF	Pathogenic	https://franklin.genoox.com/variant/chr2-21235387-AC-A				25.9
8:11405594	C/A	BLK	NM_001715.2:c.229C>A	NP_001706.2:p.Leu77Met	missense_variant	Missense	VUS	https://franklin.genoox.com/variant/chr8-11405594-C-A		8.236e-06		25.9	Damaging	Probably damaging	Damaging
7:44189389	C/T	GCK	NM_000162.3:c.649G>A	NP_000153.1:p.Asp217Asn	missense_variant	Missense	Likely Pathogenic	https://franklin.genoox.com/variant/chr7-44189389-C-T	6.46162e-05	0.0001647		25.9	Tolerated	Probably damaging	Damaging
12:121438868	T/C	HNF1A	NM_000545.6:c.1769T>C	NP_000536.5:p.Val590Ala	missense_variant	Missense	VUS	https://franklin.genoox.com/variant/chr12-121438868-T-C				25.9	Tolerated	Benign	Damaging
11:17409394	C/T	KCNJ11	NM_000525.3:c.245G>A	NP_000516.3:p.Ser82Asn	splice_acceptor_variant	LoF	Likely Pathogenic	https://franklin.genoox.com/variant/chr11-17409394-C-T				25.9	Damaging	Probably damaging	Damaging
19:11231151	G/A	LDLR	NM_000527.4:c.2093G>A	NP_000518.1:p.Cys698Tyr	missense_variant	Missense	Pathogenic	https://franklin.genoox.com/variant/chr19-11231151-G-A				25.9	Damaging	Probably damaging	Damaging
19:11231154	C/T	LDLR	NM_000527.4:c.2096C>T	NP_000518.1:p.Pro699Leu	missense_variant	Missense	Pathogenic	https://franklin.genoox.com/variant/chr19-11231154-C-T	0.000161467	1.647e-05		25.9	Damaging	Probably damaging	Damaging
15:58834113	C/T	LIPC	NM_000236.2:c.403C>T	NP_000227.2:p.Arg135Cys	missense_variant	Missense	VUS	https://franklin.genoox.com/variant/chr15-58834113-C-T	0.000129308	0.0004283	0.000199681	25.9	Damaging	Probably damaging	Damaging
15:58834131	G/A	LIPC	NM_000236.2:c.421G>A	NP_000227.2:p.Gly141Ser	missense_variant	Missense	VUS	https://franklin.genoox.com/variant/chr15-58834131-G-A	3.23248e-05	2.471e-05	0.000199681	25.9	Damaging	Probably damaging	Damaging
19:42911769	G/A	LIPE	NM_005357.3:c.1831C>T	NP_005348.2:p.Arg611Cys	missense_variant	Missense	Benign	https://franklin.genoox.com/variant/chr19-42911769-G-A	0.00514363	0.011	0.0227636	25.9	Damaging	Probably damaging	Damaging
8:19809400	T/C	LPL	NM_000237.2:c.370T>C	NP_000228.1:p.Ser124Pro	missense_variant	Missense	Likely Pathogenic	https://franklin.genoox.com/variant/chr8-19809400-T-C				25.9	Damaging	Probably damaging	Damaging
15:90210413	C/T	PLIN1	NM_002666.4:c.964-1G>A		splice_acceptor_variant	LoF	Likely Pathogenic	https://franklin.genoox.com/variant/chr15-90210413-C-T	9.70246e-05	2.471e-05		25.9			Damaging
20:44531092	G/A	PLTP	NM_006227.3:c.1094C>T	NP_006218.1:p.Ser365Phe	missense_variant	Missense	VUS	https://franklin.genoox.com/variant/chr20-44531092-G-A		4.118e-05		25.9	Tolerated	Probably damaging	Damaging
17:40574668	T/C	PTRF	NM_012232.5:c.448A>G	NP_036364.2:p.Asn150Asp	missense_variant	Missense	VUS	https://franklin.genoox.com/variant/chr17-40574668-T-C		8.264e-06		25.9	Damaging	Probably damaging	Damaging
8:30999006	CAAA/-	WRN	NM_000553.4:c.3030_3033delAACA	NP_000544.2:p.Thr1011Argfs*10	frameshift_variant	LoF	Likely Pathogenic	https://franklin.genoox.com/variant/chr8-30999005-TCAAA-T	3.2281e-05	1.647e-05		25.9
9:107550322	G/A	ABCA1	NM_005502.3:c.6083C>T	NP_005493.2:p.Ala2028Val	missense_variant	Missense	VUS	https://franklin.genoox.com/variant/chr9-107550322-G-A	3.22935e-05	0.0001153	0.000599042	25.8	Damaging	Benign	Damaging
9:107588170	TG/-	ABCA1	NM_005502.3:c.2338-3_2338-2delCA		splice_acceptor_variant	LoF	Likely Pathogenic	https://franklin.genoox.com/variant/chr9-107588169-CTG-C		3.295e-05		25.8
9:139571894	C/G	AGPAT2	NM_006412.3:c.297G>C	NP_006403.2:p.Gln99His	missense_variant	Missense	VUS	https://franklin.genoox.com/variant/chr9-139571894-C-G				25.8	Damaging	Probably damaging	Damaging
11:116660909	C/G	APOA5	NM_052968.4:c.1036G>C	NP_443200.2:p.Asp346His	missense_variant	Missense	VUS	https://franklin.genoox.com/variant/chr11-116660909-C-G				25.8	Damaging	Possibly damaging	Damaging
19:45411986	G/T	APOE	NM_001302688.1:c.511G>T	NP_001289617.1:p.Gly171Cys	missense_variant	Missense	VUS	https://franklin.genoox.com/variant/chr19-45411986-G-T				25.8	Damaging	Probably damaging	Tolerated
19:45412013	C/T	APOE	NM_001302688.1:c.538C>T	NP_001289617.1:p.Arg180Cys	missense_variant	Missense	Likely Pathogenic	https://franklin.genoox.com/variant/chr19-45412013-C-T		3.587e-05		25.8	Damaging	Probably damaging	Damaging
19:4157293	G/T	CREB3L3	NM_032607.2:c.457+1G>T		splice_donor_variant	LoF	VUS	https://franklin.genoox.com/variant/chr19-4157293-G-T				25.8			Damaging
19:40317422	G/A	DYRK1B	NM_004714.2:c.1301C>T	NP_004705.1:p.Thr434Met	missense_variant	Missense	VUS	https://franklin.genoox.com/variant/chr19-40317422-G-A	3.24002e-05	2.597e-05		25.8	Damaging	Probably damaging	Damaging
12:50501870	C/T	GPD1	NM_005276.3:c.910C>T	NP_005267.2:p.Arg304Trp	missense_variant	Missense	VUS	https://franklin.genoox.com/variant/chr12-50501870-C-T	3.2329e-05	5.766e-05	0.000199681	25.8	Damaging	Benign	Damaging
19:11227552	C/T	LDLR	NM_000527.4:c.1723C>T	NP_000518.1:p.Leu575Phe	missense_variant	Missense	Pathogenic	https://franklin.genoox.com/variant/chr19-11227552-C-T				25.8	Damaging	Probably damaging	Damaging
19:11231087	T/C	LDLR	NM_000527.4:c.2029T>C	NP_000518.1:p.Cys677Arg	missense_variant	Missense	Pathogenic	https://franklin.genoox.com/variant/chr19-11231087-T-C		8.237e-06		25.8	Damaging	Probably damaging	Damaging
19:11231112	C/T	LDLR	NM_000527.4:c.2054C>T	NP_000518.1:p.Pro685Leu	missense_variant	Missense	Pathogenic	https://franklin.genoox.com/variant/chr19-11231112-C-T	6.45661e-05	6.589e-05		25.8	Damaging	Probably damaging	Damaging
19:42911556	C/T	LIPE	NM_005357.3:c.1907G>A	NP_005348.2:p.Arg636His	missense_variant	Missense	VUS	https://franklin.genoox.com/variant/chr19-42911556-C-T	6.48887e-05			25.8	Damaging	Probably damaging	Damaging
19:2435154	G/A	LMNB2	NM_032737.3:c.700C>T	NP_116126.3:p.Arg234Trp	missense_variant	Missense	VUS	https://franklin.genoox.com/variant/chr19-2435154-G-A	0.000129358	0.0001329		25.8		Probably damaging	Damaging
8:19810879	A/G	LPL	NM_000237.2:c.488A>G	NP_000228.1:p.His163Arg	missense_variant	Missense	Likely Pathogenic	https://franklin.genoox.com/variant/chr8-19810879-A-G				25.8	Damaging	Probably damaging	Damaging
1:12059085	G/A	MFN2	NM_014874.3:c.749G>A	NP_055689.1:p.Arg250Gln	missense_variant	Missense	Likely Pathogenic	https://franklin.genoox.com/variant/chr1-12059085-G-A	0.00016152	0.0002883		25.8	Damaging	Benign	Damaging
7:73021930	C/T	MLXIPL	NM_032951.2:c.473G>A	NP_116569.1:p.Arg158Gln	missense_variant	Missense	VUS	https://franklin.genoox.com/variant/chr7-73021930-C-T	3.23353e-05	3.296e-05		25.8	Damaging	Possibly damaging	Damaging
7:73021967	C/T	MLXIPL	NM_032951.2:c.436G>A	NP_116569.1:p.Val146Met	missense_variant	Missense	VUS	https://franklin.genoox.com/variant/chr7-73021967-C-T				25.8	Damaging	Probably damaging	Damaging
4:100512884	C/T	MTTP	NM_000253.3:c.695C>T	NP_000244.2:p.Ala232Val	missense_variant	Missense	VUS	https://franklin.genoox.com/variant/chr4-100512884-C-T		1.647e-05		25.8	Damaging	Possibly damaging	Damaging
4:100532522	A/G	MTTP	NM_000253.3:c.1901A>G	NP_000244.2:p.Asp634Gly	missense_variant	Missense	VUS	https://franklin.genoox.com/variant/chr4-100532522-A-G				25.8	Tolerated	Probably damaging	Damaging
15:90213429	G/A	PLIN1	NM_002666.4:c.380C>T	NP_002657.3:p.Ala127Val	missense_variant	Missense	VUS	https://franklin.genoox.com/variant/chr15-90213429-G-A	3.22956e-05			25.8	Damaging	Probably damaging	Damaging
3:12475490	A/G	PPARG	NM_015869.4:c.1364A>G	NP_056953.2:p.Glu455Gly	missense_variant	Missense	VUS	https://franklin.genoox.com/variant/chr3-12475490-A-G				25.8	Damaging	Benign	Damaging
8:30948045	A/G	WRN	NM_000553.4:c.1717A>G	NP_000544.2:p.Thr573Ala	missense_variant	Missense	VUS	https://franklin.genoox.com/variant/chr8-30948045-A-G	0.0012623	0.001013	0.000399361	25.8	Damaging	Probably damaging	Damaging
9:107555536	C/T	ABCA1	NM_005502.3:c.5552G>A	NP_005493.2:p.Arg1851Gln	missense_variant	Missense	VUS	https://franklin.genoox.com/variant/chr9-107555536-C-T	9.68992e-05			25.7	Damaging	Benign	Damaging
9:107562199	C/T	ABCA1	NM_005502.3:c.4844G>A	NP_005493.2:p.Arg1615Gln	missense_variant	Missense	VUS	https://franklin.genoox.com/variant/chr9-107562199-C-T				25.7	Damaging	Benign	Damaging
11:17428290	G/A	ABCC8	NM_000352.4:c.3208C>T	NP_000343.2:p.Leu1070Phe	missense_variant	Missense	VUS	https://franklin.genoox.com/variant/chr11-17428290-G-A				25.7	Tolerated	Probably damaging	Damaging
2:44102291	G/A	ABCG8	NM_022437.2:c.1495G>A	NP_071882.1:p.Gly499Arg	missense_variant	Missense	VUS	https://franklin.genoox.com/variant/chr2-44102291-G-A	3.23144e-05	0.0001153	0.000199681	25.7	Damaging	Probably damaging	Damaging
11:62458891	T/C	BSCL2	NM_032667.6:c.674A>G	NP_116056.3:p.Tyr225Cys	missense_variant	Missense	VUS	https://franklin.genoox.com/variant/chr11-62458891-T-C		4.118e-05		25.7	Damaging	Probably damaging	Damaging
20:44527064	G/A	CTSA	NM_000308.3:c.1472G>A	NP_000299.2:p.Arg491His	missense_variant	Missense	VUS	https://franklin.genoox.com/variant/chr20-44527064-G-A		2.471e-05		25.7	Damaging	Probably damaging	Damaging
1:230386249	T/A	GALNT2	NM_004481.4:c.952T>A	NP_004472.1:p.Phe318Ile	missense_variant	Missense	VUS	https://franklin.genoox.com/variant/chr1-230386249-T-A				25.7	Damaging	Probably damaging	Damaging
20:43048481	A/G	HNF4A	NM_000457.4:c.857A>G	NP_000448.3:p.Tyr286Cys	missense_variant	Missense	Likely Pathogenic	https://franklin.genoox.com/variant/chr20-43048481-A-G	3.22935e-05	1.647e-05		25.7	Tolerated	Probably damaging	Damaging
19:11215894	A/C	LDLR	NM_000527.4:c.314-2A>C		splice_acceptor_variant	LoF	Pathogenic	https://franklin.genoox.com/variant/chr19-11215894-A-C				25.7			Damaging
19:11224281	G/A	LDLR	NM_000527.4:c.1429G>A	NP_000518.1:p.Asp477Asn	missense_variant	Missense	Likely Pathogenic	https://franklin.genoox.com/variant/chr19-11224281-G-A		8.237e-06		25.7	Damaging	Probably damaging	Damaging
19:11231171	G/T	LDLR	NM_000527.4:c.2113G>T	NP_000518.1:p.Ala705Ser	missense_variant	Missense	Benign	https://franklin.genoox.com/variant/chr19-11231171-G-T				25.7	Tolerated	Possibly damaging	Damaging
19:42909618	G/A	LIPE	NM_005357.3:c.2461C>T	NP_005348.2:p.Arg821Cys	missense_variant	Missense	VUS	https://franklin.genoox.com/variant/chr19-42909618-G-A	0.000129182	0.0001071		25.7	Damaging	Probably damaging	Damaging
19:42910394	C/T	LIPE	NM_005357.3:c.2284G>A	NP_005348.2:p.Ala762Thr	missense_variant	Missense	VUS	https://franklin.genoox.com/variant/chr19-42910394-C-T	0.000129291	2.471e-05		25.7	Tolerated	Probably damaging	Damaging
16:943053	C/T	LMF1	NM_022773.2:c.683G>A	NP_073610.2:p.Gly228Glu	missense_variant	Missense	VUS	https://franklin.genoox.com/variant/chr16-943053-C-T	0.00035578	0.000198		25.7	Damaging	Possibly damaging	Damaging
2:11928558	G/C	LPIN1	NM_145693.2:c.1581G>C	NP_663731.1:p.Gln527His	missense_variant	Missense	VUS	https://franklin.genoox.com/variant/chr2-11928558-G-C				25.7	Damaging	Probably damaging	Damaging
8:19811723	T/C	LPL	NM_000237.2:c.634T>C	NP_000228.1:p.Phe212Leu	missense_variant	Missense	Likely Pathogenic	https://franklin.genoox.com/variant/chr8-19811723-T-C		8.236e-06		25.7	Damaging	Possibly damaging	Tolerated
7:44556846	C/T	NPC1L1	NM_013389.2:c.3328G>A	NP_037521.2:p.Val1110Met	missense_variant	Missense	VUS	https://franklin.genoox.com/variant/chr7-44556846-C-T	6.46037e-05	0.0001318		25.7	Tolerated	Probably damaging	Damaging
7:127253551	G/T	PAX4	NM_006193.2:c.574C>A	NP_006184.2:p.Arg192Ser	missense_variant	Missense			0.00232618	0.002578	0.00459265	25.7	Damaging	Probably damaging	Damaging
15:90210316	G/A	PLIN1	NM_002666.4:c.1060C>T	NP_002657.3:p.Pro354Ser	missense_variant	Missense	VUS	https://franklin.genoox.com/variant/chr15-90210316-G-A	6.46663e-05	1.647e-05		25.7	Damaging	Probably damaging	Damaging
19:50910665	C/T	POLD1	NM_002691.3:c.1768C>T	NP_002682.2:p.Leu590Phe	missense_variant	Missense	VUS	https://franklin.genoox.com/variant/chr19-50910665-C-T				25.7	Damaging	Possibly damaging	Damaging
3:12447549	C/A	PPARG	NM_015869.4:c.788C>A	NP_056953.2:p.Ala263Glu	missense_variant	Missense	VUS	https://franklin.genoox.com/variant/chr3-12447549-C-A				25.7	Damaging	Probably damaging	Damaging
8:126443464	G/T	TRIB1	NM_025195.3:c.320G>T	NP_079471.1:p.Arg107Leu	missense_variant	Missense	VUS	https://franklin.genoox.com/variant/chr8-126443464-G-T	0.000485374	0.0002394	0.00139776	25.7	Damaging	Benign	Damaging
8:30973896	C/G	WRN	NM_000553.4:c.2300C>G	NP_000544.2:p.Thr767Arg	missense_variant	Missense	VUS	https://franklin.genoox.com/variant/chr8-30973896-C-G		3.295e-05		25.7	Damaging	Probably damaging	Damaging
11:116661650	CC/TG	APOA5	NM_052968.4:c.294_295delinsCA	NP_443200.2:p.Glu98_Glu99delinsAspLys	missense_variant	Missense	VUS	https://franklin.genoox.com/variant/chr11-116661650-CC-TG				25.6967
11:116661070	G/A	APOA5	NM_052968.4:c.875C>T	NP_443200.2:p.Thr292Ile	missense_variant	Missense	VUS	https://franklin.genoox.com/variant/chr11-116661070-G-A		9.06e-05		25.6	Tolerated	Probably damaging	Damaging
19:45452118	G/C	APOC2	NM_000483.4:c.215+1G>C		splice_donor_variant	LoF	VUS	https://franklin.genoox.com/variant/chr19-45452118-G-C				25.6			Damaging
9:135940552	G/A	CEL	NM_001807.4:c.475G>A	NP_001798.2:p.Val159Ile	missense_variant	Missense	VUS	https://franklin.genoox.com/variant/chr9-135940561-G-A	0.000742846	0.0004456	0.00199681	25.6	Damaging	Probably damaging	Damaging
9:135946015	T/C	CEL	NM_001807.4:c.1463T>C	NP_001798.2:p.Ile488Thr	missense_variant	Missense			0.0297443	0.019		25.6	Damaging	Probably damaging	Damaging
19:40322480	A/G	DYRK1B	NM_004714.2:c.28T>C	NP_004705.1:p.Phe10Leu	missense_variant	Missense	VUS	https://franklin.genoox.com/variant/chr19-40322480-A-G				25.6	Damaging	Probably damaging	Damaging
2:10192352	AG/-	KLF11	NM_003597.4:c.1259-2_1259-1delAG		splice_acceptor_variant	LoF	VUS	https://franklin.genoox.com/variant/chr2-10192351-CAG-C	3.22851e-05	4.942e-05		25.6
16:67974298	G/A	LCAT	NM_000229.1:c.832C>T	NP_000220.1:p.Pro278Ser	missense_variant	Missense	VUS	https://franklin.genoox.com/variant/chr16-67974298-G-A				25.6	Damaging	Possibly damaging	Damaging
19:11213338	A/G	LDLR	NM_000527.4:c.191-2A>G		splice_acceptor_variant	LoF	Pathogenic	https://franklin.genoox.com/variant/chr19-11213338-A-G				25.6			Damaging
16:919912	C/T	LMF1	NM_022773.2:c.1387G>A	NP_073610.2:p.Asp463Asn	missense_variant	Missense	VUS	https://franklin.genoox.com/variant/chr16-919912-C-T		3.314e-05		25.6	Damaging	Probably damaging	Damaging
16:920870	C/T	LMF1	NM_022773.2:c.1091G>A	NP_073610.2:p.Arg364Gln	missense_variant	Missense	Benign	https://franklin.genoox.com/variant/chr16-920870-C-T	0.027132	0.026	0.0255591	25.6	Tolerated	Possibly damaging	Damaging
8:19809425	G/A	LPL	NM_000237.2:c.395G>A	NP_000228.1:p.Gly132Glu	missense_variant	Missense	Likely Pathogenic	https://franklin.genoox.com/variant/chr8-19809425-G-A				25.6	Damaging	Probably damaging	Damaging
8:19811711	G/A	LPL	NM_000237.2:c.622G>A	NP_000228.1:p.Val208Ile	missense_variant	Missense	Likely Pathogenic	https://franklin.genoox.com/variant/chr8-19811711-G-A				25.6	Damaging	Probably damaging	Damaging
1:12064969	C/A	MFN2	NM_014874.3:c.1480C>A	NP_055689.1:p.Gln494Lys	missense_variant	Missense	VUS	https://franklin.genoox.com/variant/chr1-12064969-C-A	3.22768e-05	8.238e-06		25.6	Damaging	Benign	Damaging
15:90216584	C/A	PLIN1	NM_002666.4:c.107G>T	NP_002657.3:p.Cys36Phe	missense_variant	Missense	Likely Benign	https://franklin.genoox.com/variant/chr15-90216584-C-A	0.000226537	0.0008245		25.6	Tolerated	Probably damaging	Tolerated
17:40556776	C/T	PTRF	NM_012232.5:c.1102G>A	NP_036364.2:p.Asp368Asn	missense_variant	Missense	VUS	https://franklin.genoox.com/variant/chr17-40556776-C-T	0.000260569	4.3e-05		25.6	Damaging	Possibly damaging	Damaging
9:107547873	G/A	ABCA1	NM_005502.3:c.6449C>T	NP_005493.2:p.Pro2150Leu	missense_variant	Missense	VUS	https://franklin.genoox.com/variant/chr9-107547873-G-A	9.68804e-05	4.118e-05		25.5	Damaging	Benign	Damaging
21:43691260	G/A	ABCG1	NM_004915.3:c.367G>A	NP_004906.3:p.Gly123Arg	missense_variant	Missense	VUS	https://franklin.genoox.com/variant/chr21-43691260-G-A	0.000129166	0.0001236		25.5	Damaging	Probably damaging	Damaging
2:44050033	C/T	ABCG5	NM_022436.2:c.1366G>A	NP_071881.1:p.Gly456Ser	missense_variant	Missense	Likely Benign	https://franklin.genoox.com/variant/chr2-44050033-C-T		0.0002718	0.000199681	25.5	Tolerated	Probably damaging	Damaging
2:21238241	C/G	APOB	NM_000384.2:c.3508+1G>C		splice_donor_variant	LoF	Likely Pathogenic	https://franklin.genoox.com/variant/chr2-21238241-C-G				25.5			Damaging
11:62472972	G/A	BSCL2	NM_032667.6:c.13C>T	NP_116056.3:p.Pro5Ser	missense_variant	Missense	VUS	https://franklin.genoox.com/variant/chr11-62472972-G-A		1.647e-05		25.5	Damaging	Probably damaging	Damaging
16:57005016	T/A	CETP	NM_000078.2:c.597+2T>A		splice_donor_variant	LoF	Likely Pathogenic	https://franklin.genoox.com/variant/chr16-57005016-T-A				25.5			Damaging
3:9920154	T/C	CIDEC	NM_001199623.1:c.56A>G	NP_001186552.1:p.Lys19Arg	missense_variant	Missense	VUS	https://franklin.genoox.com/variant/chr3-9920154-T-C				25.5	Tolerated	Probably damaging	Damaging
19:11213417	G/A	LDLR	NM_000527.4:c.268G>A	NP_000518.1:p.Asp90Asn	missense_variant	Missense	Pathogenic	https://franklin.genoox.com/variant/chr19-11213417-G-A	9.68804e-05	4.942e-05		25.5	Damaging	Probably damaging	Damaging
19:11213463	G/A	LDLR	NM_000527.4:c.313+1G>A		splice_donor_variant	LoF	Pathogenic	https://franklin.genoox.com/variant/chr19-11213463-G-A		4.118e-05		25.5			Damaging
19:11218112	G/A	LDLR	NM_000527.4:c.862G>A	NP_000518.1:p.Glu288Lys	missense_variant	Missense	Pathogenic	https://franklin.genoox.com/variant/chr19-11218112-G-A	3.22977e-05	3.295e-05		25.5	Damaging	Probably damaging	Damaging
19:11222283	T/G	LDLR	NM_000527.4:c.1154T>G	NP_000518.1:p.Leu385Arg	missense_variant	Missense	Likely Pathogenic	https://franklin.genoox.com/variant/chr19-11222283-T-G				25.5	Tolerated	Possibly damaging	Damaging
19:11240278	G/A	LDLR	NM_000527.4:c.2479G>A	NP_000518.1:p.Val827Ile	missense_variant	Missense	VUS	https://franklin.genoox.com/variant/chr19-11240278-G-A	0.000258615	0.0007578	0.000399361	25.5	Damaging	Probably damaging	Damaging
7:44571352	A/C	NPC1L1	NM_013389.2:c.2637+2T>G		splice_donor_variant	LoF	VUS	https://franklin.genoox.com/variant/chr7-44571352-A-C	3.23436e-05	4.194e-05		25.5			Damaging
7:44578758	G/A	NPC1L1	NM_013389.2:c.1238C>T	NP_037521.2:p.Thr413Met	missense_variant	Missense	VUS	https://franklin.genoox.com/variant/chr7-44578758-G-A	6.45995e-05	1.647e-05		25.5	Damaging	Probably damaging	Damaging
1:55518422	C/T	PCSK9	NM_174936.3:c.757C>T	NP_777596.2:p.Leu253Phe	missense_variant	Missense	VUS	https://franklin.genoox.com/variant/chr1-55518422-C-T	0.000905036	0.0002554	0.000798722	25.5	Damaging	Probably damaging	Damaging
22:46614189	G/T	PPARA	NM_005036.4:c.399G>T	NP_005027.2:p.Lys133Asn	missense_variant	Missense	VUS	https://franklin.genoox.com/variant/chr22-46614189-G-T		3.295e-05		25.5	Damaging	Probably damaging	Damaging
8:31012237	C/G	WRN	NM_000553.4:c.3785C>G	NP_000544.2:p.Thr1262Arg	missense_variant	Missense	Benign	https://franklin.genoox.com/variant/chr8-31012237-C-G	0.00200297	0.002735	0.000798722	25.5	Damaging	Probably damaging	Damaging
2:44047175	G/T	ABCG5	NM_022436.2:c.1528C>A	NP_071881.1:p.His510Asn	missense_variant	Missense	VUS	https://franklin.genoox.com/variant/chr2-44047175-G-T	0.000290623	0.0004365	0.000798722	25.4	Tolerated	Possibly damaging	Damaging
2:44053562	C/T	ABCG5	NM_022436.2:c.733G>A	NP_071881.1:p.Val245Met	missense_variant	Missense	VUS	https://franklin.genoox.com/variant/chr2-44053562-C-T		8.236e-06		25.4	Damaging	Probably damaging	Damaging
2:44058978	A/G	ABCG5	NM_022436.2:c.431T>C	NP_071881.1:p.Val144Ala	missense_variant	Missense	VUS	https://franklin.genoox.com/variant/chr2-44058978-A-G	0.000324633	5.877e-05		25.4	Damaging	Possibly damaging	Damaging
2:21229355	T/C	APOB	NM_000384.2:c.10385A>G	NP_000375.2:p.Tyr3462Cys	missense_variant	Missense	VUS	https://franklin.genoox.com/variant/chr2-21229355-T-C		0.0001071		25.4	Damaging	Probably damaging	Damaging
19:42906080	C/A	LIPE	NM_005357.3:c.3115G>T	NP_005348.2:p.Ala1039Ser	missense_variant	Missense	VUS	https://franklin.genoox.com/variant/chr19-42906080-C-A				25.4	Tolerated	Probably damaging	Damaging
19:42912458	C/T	LIPE	NM_005357.3:c.1436G>A	NP_005348.2:p.Arg479Gln	missense_variant	Missense	VUS	https://franklin.genoox.com/variant/chr19-42912458-C-T	6.47459e-05	1.647e-05		25.4	Tolerated	Probably damaging	Damaging
16:919983	T/C	LMF1	NM_022773.2:c.1316A>G	NP_073610.2:p.Tyr439Cys	missense_variant	Missense	VUS	https://franklin.genoox.com/variant/chr16-919983-T-C	3.23269e-05	3.306e-05		25.4	Damaging	Probably damaging	Damaging
16:960962	C/T	LMF1	NM_022773.2:c.632G>A	NP_073610.2:p.Arg211Gln	missense_variant	Missense	VUS	https://franklin.genoox.com/variant/chr16-960962-C-T	3.23102e-05	5.791e-05	0.000399361	25.4	Damaging	Possibly damaging	Damaging
1:12064617	G/A	MFN2	NM_014874.3:c.1339G>A	NP_055689.1:p.Asp447Asn	missense_variant	Missense	VUS	https://franklin.genoox.com/variant/chr1-12064617-G-A				25.4	Damaging	Benign	Damaging
7:44575567	G/T	NPC1L1	NM_013389.2:c.1855C>A	NP_037521.2:p.Arg619Ser	missense_variant	Missense	VUS	https://franklin.genoox.com/variant/chr7-44575567-G-T				25.4	Damaging	Probably damaging	Damaging
7:127253112	G/A	PAX4	NM_006193.2:c.655C>T	NP_006184.2:p.Arg219Trp	missense_variant	Missense				8.236e-05		25.4	Damaging	Probably damaging	Damaging
13:28498834	G/A	PDX1	NM_000209.3:c.848G>A	NP_000200.1:p.Arg283Gln	missense_variant	Missense	VUS	https://franklin.genoox.com/variant/chr13-28498834-G-A	0.000581696	4.69e-05		25.4	Damaging	Possibly damaging	Damaging
19:50905033	A/G	POLD1	NM_002691.3:c.317-2A>G		splice_acceptor_variant	LoF	VUS	https://franklin.genoox.com/variant/chr19-50905033-A-G		2.479e-05		25.4			Damaging
19:50912061	G/A	POLD1	NM_002691.3:c.1795G>A	NP_002682.2:p.Ala599Thr	missense_variant	Missense	Likely Benign	https://franklin.genoox.com/variant/chr19-50912061-G-A	0.000226493	0.0003624	0.000399361	25.4	Damaging	Possibly damaging	Damaging
3:12447549	C/T	PPARG	NM_015869.4:c.788C>T	NP_056953.2:p.Ala263Val	missense_variant	Missense	VUS	https://franklin.genoox.com/variant/chr3-12447549-C-T	6.45828e-05	8.236e-06		25.4	Tolerated	Possibly damaging	Damaging
1:40751682	A/G	ZMPSTE24	NM_005857.4:c.1040A>G	NP_005848.2:p.Lys347Arg	missense_variant	Missense	VUS	https://franklin.genoox.com/variant/chr1-40751682-A-G		1.647e-05		25.4	Tolerated	Possibly damaging	Damaging
9:107581987	G/C	ABCA1	NM_005502.3:c.3121C>G	NP_005493.2:p.Leu1041Val	missense_variant	Missense	VUS	https://franklin.genoox.com/variant/chr9-107581987-G-C		4.942e-05	0.000798722	25.3	Damaging	Probably damaging	Damaging
9:107583723	G/A	ABCA1	NM_005502.3:c.2893C>T	NP_005493.2:p.Arg965Cys	missense_variant	Missense	VUS	https://franklin.genoox.com/variant/chr9-107583723-G-A		4.118e-05		25.3	Damaging	Benign	Damaging
11:116661058	A/C	APOA5	NM_052968.4:c.887T>G	NP_443200.2:p.Ile296Arg	missense_variant	Missense	VUS	https://franklin.genoox.com/variant/chr11-116661058-A-C	3.23102e-05	1.647e-05		25.3	Damaging	Probably damaging	Damaging
19:40318050	G/A	DYRK1B	NM_004714.2:c.970C>T	NP_004705.1:p.Arg324Cys	missense_variant	Missense	VUS	https://franklin.genoox.com/variant/chr19-40318050-G-A		4.118e-05		25.3	Damaging	Probably damaging	Damaging
2:27721131	-/G	GCKR	NM_001486.3:c.300dupG	NP_001477.2:p.Leu101Alafs*22	frameshift_variant	LoF	Likely Pathogenic	https://franklin.genoox.com/variant/chr2-27721130-T-TG		1.647e-05		25.3
12:50498475	A/G	GPD1	NM_005276.3:c.160A>G	NP_005267.2:p.Ile54Val	missense_variant	Missense	Benign	https://franklin.genoox.com/variant/chr12-50498475-A-G	0.0131145	0.004126	0.0111821	25.3	Damaging	Probably damaging	Damaging
12:50501536	G/A	GPD1	NM_005276.3:c.799G>A	NP_005267.2:p.Gly267Arg	missense_variant	Missense	VUS	https://franklin.genoox.com/variant/chr12-50501536-G-A	3.23248e-05	4.942e-05		25.3	Damaging	Possibly damaging	Damaging
19:11215908	G/A	LDLR	NM_000527.4:c.326G>A	NP_000518.1:p.Cys109Tyr	missense_variant	Missense	Pathogenic	https://franklin.genoox.com/variant/chr19-11215908-G-A		8.237e-06		25.3	Damaging	Probably damaging	Damaging
19:11216133	G/A	LDLR	NM_000527.4:c.551G>A	NP_000518.1:p.Cys184Tyr	missense_variant	Missense	Pathogenic	https://franklin.genoox.com/variant/chr19-11216133-G-A	9.68742e-05			25.3	Damaging	Probably damaging	Damaging
19:11226873	A/C	LDLR	NM_000527.4:c.1690A>C	NP_000518.1:p.Asn564His	missense_variant	Missense	Pathogenic	https://franklin.genoox.com/variant/chr19-11226873-A-C				25.3	Damaging	Probably damaging	Damaging
15:58834155	C/T	LIPC	NM_000236.2:c.445C>T	NP_000227.2:p.Arg149Trp	missense_variant	Missense	VUS	https://franklin.genoox.com/variant/chr15-58834155-C-T	6.4658e-05	7.414e-05		25.3	Damaging	Possibly damaging	Damaging
1:156106776	G/A	LMNA	NM_170707.3:c.1445G>A	NP_733821.1:p.Arg482Gln	missense_variant	Missense	Pathogenic	https://franklin.genoox.com/variant/chr1-156106776-G-A		8.236e-06		25.3	Damaging	Benign	Damaging
6:16144061	A/G	MYLIP	NM_013262.3:c.794A>G	NP_037394.2:p.Tyr265Cys	missense_variant	Missense	VUS	https://franklin.genoox.com/variant/chr6-16144061-A-G				25.3	Damaging	Probably damaging	Damaging
13:28494486	C/A	PDX1	NM_000209.3:c.211C>A	NP_000200.1:p.Pro71Thr	missense_variant	Missense	VUS	https://franklin.genoox.com/variant/chr13-28494486-C-A	0.000389105	6.064e-05	0.000599042	25.3	Damaging	Possibly damaging	Damaging
15:90210333	G/A	PLIN1	NM_002666.4:c.1043C>T	NP_002657.3:p.Ser348Leu	missense_variant	Missense	Benign	https://franklin.genoox.com/variant/chr15-90210333-G-A	0.00556526	0.011	0.0139776	25.3	Damaging	Probably damaging	Tolerated
15:90216624	G/A	PLIN1	NM_002666.4:c.67C>T	NP_002657.3:p.Arg23Trp	missense_variant	Missense	VUS	https://franklin.genoox.com/variant/chr15-90216624-G-A		0.0004206		25.3	Damaging	Probably damaging	Damaging
17:40574654	C/G	PTRF	NM_012232.5:c.462G>C	NP_036364.2:p.Met154Ile	missense_variant	Missense	VUS	https://franklin.genoox.com/variant/chr17-40574654-C-G	0.000355757	0.0002321	0.000399361	25.3	Damaging	Benign	Damaging
8:30945299	A/T	WRN	NM_000553.4:c.1439A>T	NP_000544.2:p.Glu480Val	missense_variant	Missense	VUS	https://franklin.genoox.com/variant/chr8-30945299-A-T		8.236e-06		25.3	Damaging	Probably damaging	Damaging
2:44079909	G/A	ABCG8	NM_022437.2:c.866G>A	NP_071882.1:p.Gly289Asp	missense_variant	Missense	VUS	https://franklin.genoox.com/variant/chr2-44079909-G-A		2.471e-05		25.2	Damaging	Probably damaging	Damaging
19:40747846	T/C	AKT2	NM_001626.5:c.572A>G	NP_001617.1:p.Lys191Arg	missense_variant	Missense	VUS	https://franklin.genoox.com/variant/chr19-40747846-T-C		3.295e-05		25.2	Tolerated	Possibly damaging	Damaging
11:116707044	A/T	APOA1	NM_000039.2:c.284T>A	NP_000030.1:p.Phe95Tyr	missense_variant	Missense	VUS	https://franklin.genoox.com/variant/chr11-116707044-A-T	0.000484841	0.0005436	0.000599042	25.2	Damaging	Probably damaging	Tolerated
2:21230453	T/C	APOB	NM_000384.2:c.9287A>G	NP_000375.2:p.Tyr3096Cys	missense_variant	Missense	VUS	https://franklin.genoox.com/variant/chr2-21230453-T-C				25.2	Damaging	Probably damaging	Damaging
2:21235442	G/A	APOB	NM_000384.2:c.4298C>T	NP_000375.2:p.Ser1433Leu	missense_variant	Missense	VUS	https://franklin.genoox.com/variant/chr2-21235442-G-A		8.237e-05		25.2	Damaging	Possibly damaging	Damaging
2:21238368	G/A	APOB	NM_000384.2:c.3382C>T	NP_000375.2:p.Arg1128Cys	missense_variant	Missense	VUS	https://franklin.genoox.com/variant/chr2-21238368-G-A	0.000290698	0.0001235	0.000399361	25.2	Damaging	Possibly damaging	Damaging
19:45411986	G/C	APOE	NM_001302688.1:c.511G>C	NP_001289617.1:p.Gly171Arg	missense_variant	Missense	VUS	https://franklin.genoox.com/variant/chr19-45411986-G-C	3.24444e-05			25.2	Damaging	Probably damaging	Tolerated
9:135940110	C/G	CEL	NM_001807.4:c.310C>G	NP_001798.2:p.Leu104Val	missense_variant	Missense						25.2	Damaging	Probably damaging	Damaging
6:26093141	G/A	HFE	NM_000410.3:c.845G>A	NP_000401.1:p.Cys282Tyr	missense_variant	Missense	VUS	https://franklin.genoox.com/variant/chr6-26093141-G-A	0.0377999	0.032	0.0125799	25.2	Damaging	Probably damaging	Damaging
12:121434074	A/G	HNF1A	NM_000545.6:c.965A>G	NP_000536.5:p.Tyr322Cys	missense_variant	Missense	Likely Benign (?)	https://franklin.genoox.com/variant/chr12-121434074-A-G	0.000452928	0.0001318	0.000199681	25.2	Damaging	Probably damaging	Damaging
19:11216039	T/G	LDLR	NM_000527.4:c.457T>G	NP_000518.1:p.Phe153Val	missense_variant	Missense	Pathogenic	https://franklin.genoox.com/variant/chr19-11216039-T-G				25.2	Damaging	Probably damaging	Damaging
19:11216096	G/A	LDLR	NM_000527.4:c.514G>A	NP_000518.1:p.Asp172Asn	missense_variant	Missense	Pathogenic	https://franklin.genoox.com/variant/chr19-11216096-G-A	3.22956e-05			25.2	Damaging	Probably damaging	Damaging
19:11221373	G/A	LDLR	NM_000527.4:c.986G>A	NP_000518.1:p.Cys329Tyr	missense_variant	Missense	Pathogenic	https://franklin.genoox.com/variant/chr19-11221373-G-A	9.68679e-05	2.471e-05		25.2	Damaging	Probably damaging	Damaging
16:919918	G/A	LMF1	NM_022773.2:c.1381C>T	NP_073610.2:p.Arg461Cys	missense_variant	Missense	VUS	https://franklin.genoox.com/variant/chr16-919918-G-A		2.484e-05		25.2	Damaging	Probably damaging	Damaging
7:73010571	G/A	MLXIPL	NM_032951.2:c.1970C>T	NP_116569.1:p.Ala657Val	missense_variant	Missense	VUS	https://franklin.genoox.com/variant/chr7-73010571-G-A		8.237e-06		25.2	Damaging	Probably damaging	Damaging
7:73010711	G/A	MLXIPL	NM_032951.2:c.1921C>T	NP_116569.1:p.Arg641Cys	missense_variant	Missense	VUS	https://franklin.genoox.com/variant/chr7-73010711-G-A				25.2	Damaging	Probably damaging	Tolerated
7:44556884	C/G	NPC1L1	NM_013389.2:c.3290G>C	NP_037521.2:p.Arg1097Pro	missense_variant	Missense	VUS	https://franklin.genoox.com/variant/chr7-44556884-C-G				25.2	Damaging	Probably damaging	Damaging
7:44578825	G/A	NPC1L1	NM_013389.2:c.1171C>T	NP_037521.2:p.Arg391Trp	missense_variant	Missense	VUS	https://franklin.genoox.com/variant/chr7-44578825-G-A		7.413e-05	0.000199681	25.2	Damaging	Probably damaging	Damaging
11:824088	C/T	PNPLA2	NM_020376.3:c.1010C>T	NP_065109.1:p.Pro337Leu	missense_variant	Missense	VUS	https://franklin.genoox.com/variant/chr11-824088-C-T	3.23583e-05	5.802e-05		25.2	Damaging	Probably damaging	Damaging
17:40556955	T/C	PTRF	NM_012232.5:c.923A>G	NP_036364.2:p.Tyr308Cys	missense_variant	Missense	VUS	https://franklin.genoox.com/variant/chr17-40556955-T-C	0.00116618	0.001079	0.000399361	25.2	Tolerated	Probably damaging	Damaging
12:125279810	G/A	SCARB1	NM_005505.4:c.1133C>T	NP_005496.4:p.Thr378Met	missense_variant	Missense	VUS	https://franklin.genoox.com/variant/chr12-125279810-G-A		0.0001235		25.2	Tolerated	Probably damaging	Damaging
12:21331569	C/T	SLCO1B1	NM_006446.4:c.541C>T	NP_006437.3:p.Arg181Cys	missense_variant	Missense	VUS	https://franklin.genoox.com/variant/chr12-21331569-C-T		2.471e-05		25.2	Damaging	Probably damaging	Damaging
1:40737687	C/T	ZMPSTE24	NM_005857.4:c.749C>T	NP_005848.2:p.Thr250Met	missense_variant	Missense	VUS	https://franklin.genoox.com/variant/chr1-40737687-C-T		4.118e-05		25.2	Damaging	Probably damaging	Damaging
11:17449918	C/T	ABCC8	NM_000352.4:c.1958G>A	NP_000343.2:p.Arg653Gln	missense_variant	Missense	Likely Benign	https://franklin.genoox.com/variant/chr11-17449918-C-T	3.23248e-05	0.0007001	0.000998403	25.1	Damaging	Possibly damaging	Damaging
2:44071736	C/G	ABCG8	NM_022437.2:c.154C>G	NP_071882.1:p.Leu52Val	missense_variant	Missense	Likely Benign	https://franklin.genoox.com/variant/chr2-44071736-C-G	0.00568182	0.00196	0.00738818	25.1	Tolerated	Probably damaging	Damaging
1:115231254	G/A	AMPD1	NM_000036.2:c.242C>T	NP_000027.2:p.Pro81Leu	missense_variant	Missense	Benign	https://franklin.genoox.com/variant/chr1-115231254-G-A	0.0963824	0.088	0.0389377	25.1	Damaging	Probably damaging	Damaging
19:45412079	C/T	APOE	NM_001302688.1:c.604C>T	NP_001289617.1:p.Arg202Cys	missense_variant	Missense	VUS	https://franklin.genoox.com/variant/chr19-45412079-C-T	0.0832844	0.036	0.0750799	25.1	Damaging	Probably damaging	Damaging
8:11420545	C/-	BLK	NM_001715.2:c.1239delC	NP_001706.2:p.Ile414Serfs*12	frameshift_variant	LoF	VUS	https://franklin.genoox.com/variant/chr8-11420544-AC-A				25.1
22:42524947	C/T	CYP2D6	NM_000106.5:c.506-1G>A		splice_acceptor_variant	LoF	Benign	https://franklin.genoox.com/variant/chr22-42524947-C-T	0.136295	0.11	0.0930511	25.1			Damaging
11:17409055	C/T	KCNJ11	NM_000525.3:c.584G>A	NP_000516.3:p.Arg195His	missense_variant	Missense	Likely Benign (?)	https://franklin.genoox.com/variant/chr11-17409055-C-T	0.00119679	0.0003789	0.000798722	25.1	Damaging	Probably damaging	Tolerated
19:11227662	G/C	LDLR	NM_000527.4:c.1833G>C	NP_000518.1:p.Leu611Phe	missense_variant	Missense	Pathogenic	https://franklin.genoox.com/variant/chr19-11227662-G-C				25.1	Damaging	Probably damaging	Damaging
19:11238762	G/T	LDLR	NM_000527.4:c.2389+1G>T		splice_donor_variant	LoF	Pathogenic	https://franklin.genoox.com/variant/chr19-11238762-G-T				25.1			Damaging
16:918968	G/A	LMF1	NM_022773.2:c.1505C>T	NP_073610.2:p.Pro502Leu	missense_variant	Missense	VUS	https://franklin.genoox.com/variant/chr16-918968-G-A				25.1	Damaging	Probably damaging	Damaging
8:19811718	A/G	LPL	NM_000237.2:c.629A>G	NP_000228.1:p.His210Arg	missense_variant	Missense	Likely Pathogenic	https://franklin.genoox.com/variant/chr8-19811718-A-G				25.1	Damaging	Probably damaging	Damaging
1:12067212	A/G	MFN2	NM_014874.3:c.1975A>G	NP_055689.1:p.Arg659Gly	missense_variant	Missense	VUS	https://franklin.genoox.com/variant/chr1-12067212-A-G		8.236e-06	0.000199681	25.1	Damaging	Probably damaging	Damaging
2:182542854	G/C	NEUROD1	NM_002500.4:c.734C>G	NP_002491.2:p.Pro245Arg	missense_variant	Missense	VUS	https://franklin.genoox.com/variant/chr2-182542854-G-C				25.1	Tolerated	Probably damaging	Damaging
7:44579575	G/A	NPC1L1	NM_013389.2:c.421C>T	NP_037521.2:p.Arg141Cys	missense_variant	Missense	VUS	https://franklin.genoox.com/variant/chr7-44579575-G-A	9.6893e-05	0.0001235		25.1	Damaging	Probably damaging	Damaging
1:109883378	C/T	SORT1	NM_002959.6:c.1232G>A	NP_002950.3:p.Arg411His	missense_variant	Missense	VUS	https://franklin.genoox.com/variant/chr1-109883378-C-T	3.23457e-05	0.0001235		25.1	Tolerated	Benign	Damaging
8:30969173	C/T	WRN	NM_000553.4:c.2131C>T	NP_000544.2:p.Arg711Trp	missense_variant	Missense	VUS	https://franklin.genoox.com/variant/chr8-30969173-C-T	6.45953e-05	0.0002224		25.1	Damaging	Probably damaging	Damaging
16:1020788	AG/CA	LMF1	NM_022773.2:c.192_193delinsTG	NP_073610.2:p.Phe65Val	missense_variant	Missense	VUS	https://franklin.genoox.com/variant/chr16-1020788-AG-CA				25.0933
9:107553206	T/-	ABCA1	NM_005502.3:c.5924delA	NP_005493.2:p.Asn1975Ilefs*27	frameshift_variant	LoF	Likely Pathogenic	https://franklin.genoox.com/variant/chr9-107553205-AT-A				25
9:107588096	C/T	ABCA1	NM_005502.3:c.2410G>A	NP_005493.2:p.Val804Met	missense_variant	Missense	VUS	https://franklin.genoox.com/variant/chr9-107588096-C-T		8.236e-06		25	Tolerated	Possibly damaging	Damaging
9:107646756	G/A	ABCA1	NM_005502.3:c.254C>T	NP_005493.2:p.Pro85Leu	missense_variant	Missense	Likely Benign	https://franklin.genoox.com/variant/chr9-107646756-G-A	0.00138799	0.00126	0.000399361	25	Damaging	Probably damaging	Damaging
21:43702403	C/T	ABCG1	NM_004915.3:c.608C>T	NP_004906.3:p.Ala203Val	missense_variant	Missense	VUS	https://franklin.genoox.com/variant/chr21-43702403-C-T	3.2329e-05	8.237e-06		25	Tolerated	Probably damaging	Damaging
2:21229373	G/A	APOB	NM_000384.2:c.10367C>T	NP_000375.2:p.Ser3456Phe	missense_variant	Missense	VUS	https://franklin.genoox.com/variant/chr2-21229373-G-A				25	Damaging	Probably damaging	Damaging
2:21257703	G/A	APOB	NM_000384.2:c.889C>T	NP_000375.2:p.Arg297Cys	missense_variant	Missense	VUS	https://franklin.genoox.com/variant/chr2-21257703-G-A	3.22872e-05	0.0001153		25	Damaging	Probably damaging	Damaging
2:21259976	C/A	APOB	NM_000384.2:c.689G>T	NP_000375.2:p.Gly230Val	missense_variant	Missense	VUS	https://franklin.genoox.com/variant/chr2-21259976-C-A		8.236e-06		25	Damaging	Probably damaging	Damaging
11:62458862	C/T	BSCL2	NM_032667.6:c.703G>A	NP_116056.3:p.Ala235Thr	missense_variant	Missense	VUS	https://franklin.genoox.com/variant/chr11-62458862-C-T	6.46245e-05	3.295e-05		25	Damaging	Probably damaging	Damaging
9:135946388	G/A	CEL	NM_001807.4:c.1508G>A	NP_001798.2:p.Gly503Asp	missense_variant	Missense				8.262e-06		25	Tolerated	Probably damaging	Damaging
1:230381821	G/A	GALNT2	NM_004481.4:c.742G>A	NP_004472.1:p.Val248Ile	missense_variant	Missense	VUS	https://franklin.genoox.com/variant/chr1-230381821-G-A				25	Tolerated	Possibly damaging	Damaging
2:27726476	C/T	GCKR	NM_001486.3:c.740C>T	NP_001477.2:p.Pro247Leu	missense_variant	Missense	VUS	https://franklin.genoox.com/variant/chr2-27726476-C-T	0.000322935	9.06e-05	0.000199681	25	Damaging	Probably damaging	Damaging
6:26093125	G/A	HFE	NM_000410.3:c.829G>A	NP_000401.1:p.Glu277Lys	missense_variant	Missense	Likely Benign	https://franklin.genoox.com/variant/chr6-26093125-G-A	0.000678295	0.003904	0.00179712	25	Damaging	Probably damaging	Damaging
12:121431969	C/T	HNF1A	NM_000545.6:c.716C>T	NP_000536.5:p.Ala239Val	missense_variant	Missense	VUS	https://franklin.genoox.com/variant/chr12-121431969-C-T	6.46998e-05	8.237e-05		25	Damaging	Probably damaging	Damaging
11:2182113	A/C	INS,INS-IGF2	NM_000207.2:c.89T>G,NM_001042376.2:c.89T>G	NP_000198.1:p.Leu30Arg,NP_001035835.1:p.Leu30Arg	missense_variant	Missense	Likely Pathogenic	https://franklin.genoox.com/variant/chr11-2182113-A-C				25	Damaging	Probably damaging	Damaging
11:17409176	C/T	KCNJ11	NM_000525.3:c.463G>A	NP_000516.3:p.Val155Met	missense_variant	Missense	VUS	https://franklin.genoox.com/variant/chr11-17409176-C-T		8.237e-06		25	Damaging	Possibly damaging	Damaging
19:11213418	A/G	LDLR	NM_000527.4:c.269A>G	NP_000518.1:p.Asp90Gly	missense_variant	Missense	Pathogenic	https://franklin.genoox.com/variant/chr19-11213418-A-G		8.236e-06		25	Damaging	Probably damaging	Damaging
19:11216115	A/G	LDLR	NM_000527.4:c.533A>G	NP_000518.1:p.Asp178Gly	missense_variant	Missense	Pathogenic	https://franklin.genoox.com/variant/chr19-11216115-A-G				25	Damaging	Probably damaging	Damaging
19:11238763	T/G	LDLR	NM_000527.4:c.2389+2T>G		splice_donor_variant	LoF	Pathogenic	https://franklin.genoox.com/variant/chr19-11238763-T-G				25			Damaging
19:11240187	A/G	LDLR	NM_000527.4:c.2390-2A>G		splice_acceptor_variant	LoF	Pathogenic	https://franklin.genoox.com/variant/chr19-11240187-A-G		8.236e-06		25	Damaging		Damaging
15:58855765	G/C	LIPC	NM_000236.2:c.1231G>C	NP_000227.2:p.Gly411Arg	missense_variant	Missense	VUS	https://franklin.genoox.com/variant/chr15-58855765-G-C	0.000258264	9.884e-05		25	Damaging	Probably damaging	Damaging
16:919025	A/G	LMF1	NM_022773.2:c.1448T>C	NP_073610.2:p.Leu483Pro	missense_variant	Missense	VUS	https://franklin.genoox.com/variant/chr16-919025-A-G				25	Damaging	Probably damaging	Damaging
16:929718	G/C	LMF1	NM_022773.2:c.749C>G	NP_073610.2:p.Pro250Arg	missense_variant	Missense	VUS	https://franklin.genoox.com/variant/chr16-929718-G-C		4.99e-05		25	Damaging	Possibly damaging	Damaging
16:943053	C/G	LMF1	NM_022773.2:c.683G>C	NP_073610.2:p.Gly228Ala	missense_variant	Missense	VUS	https://franklin.genoox.com/variant/chr16-943053-C-G				25	Damaging	Possibly damaging	Damaging
19:2444459	G/T	LMNB2	NM_032737.3:c.344C>A	NP_116126.3:p.Ala115Asp	missense_variant	Missense	VUS	https://franklin.genoox.com/variant/chr19-2444459-G-T				25	Tolerated	Possibly damaging	Damaging
2:11959680	C/T	LPIN1	NM_145693.2:c.2365C>T	NP_663731.1:p.Pro789Ser	missense_variant	Missense	VUS	https://franklin.genoox.com/variant/chr2-11959680-C-T				25	Damaging	Probably damaging	Damaging
8:19797041	-/T	LPL	NM_000237.2:c.88+2dupT		splice_region_variant	Other	VUS	https://franklin.genoox.com/variant/chr8-19797040-G-GT				25
15:90210976	G/A	PLIN1	NM_002666.4:c.820C>T	NP_002657.3:p.Arg274Trp	missense_variant	Missense	VUS	https://franklin.genoox.com/variant/chr15-90210976-G-A	0.000226215	0.0003761	0.00119808	25	Damaging	Probably damaging	Tolerated
19:50905736	G/A	POLD1	NM_002691.3:c.784G>A	NP_002682.2:p.Gly262Ser	missense_variant	Missense	VUS	https://franklin.genoox.com/variant/chr19-50905736-G-A		2.472e-05		25	Damaging	Probably damaging	Damaging
3:12422928	C/T	PPARG	NM_015869.4:c.418C>T	NP_056953.2:p.Arg140Cys	missense_variant	Missense	VUS	https://franklin.genoox.com/variant/chr3-12422928-C-T		8.239e-06		25	Damaging	Probably damaging	Damaging
9:107588062	T/C	ABCA1	NM_005502.3:c.2444A>G	NP_005493.2:p.Glu815Gly	missense_variant	Missense	VUS	https://franklin.genoox.com/variant/chr9-107588062-T-C	0.000387522	0.0001318		24.9	Damaging	Benign	Damaging
9:107589238	C/G	ABCA1	NM_005502.3:c.2328G>C	NP_005493.2:p.Lys776Asn	missense_variant	Missense	Likely Benign	https://franklin.genoox.com/variant/chr9-107589238-C-G	0.00142045	0.003591	0.00339457	24.9	Damaging	Probably damaging	Damaging
9:107594878	G/A	ABCA1	NM_005502.3:c.1486C>T	NP_005493.2:p.Arg496Trp	missense_variant	Missense	VUS	https://franklin.genoox.com/variant/chr9-107594878-G-A	0.000290585	0.0005189		24.9	Damaging	Benign	Tolerated
11:17450177	G/A	ABCC8	NM_000352.4:c.1858C>T	NP_000343.2:p.Arg620Cys	missense_variant	Missense	Likely Benign	https://franklin.genoox.com/variant/chr11-17450177-G-A	0.00245812	0.0008236	0.00199681	24.9	Damaging	Benign	Damaging
2:44078773	G/A	ABCG8	NM_022437.2:c.373G>A	NP_071882.1:p.Gly125Ser	missense_variant	Missense	VUS	https://franklin.genoox.com/variant/chr2-44078773-G-A	6.45911e-05	2.471e-05		24.9	Tolerated	Probably damaging	Damaging
9:139571962	G/A	AGPAT2	NM_006412.3:c.229C>T	NP_006403.2:p.Arg77Cys	missense_variant	Missense	VUS	https://franklin.genoox.com/variant/chr9-139571962-G-A	0.000226127	0.0001072	0.000599042	24.9	Damaging	Possibly damaging	Damaging
19:40741032	T/C	AKT2	NM_001626.5:c.1286A>G	NP_001617.1:p.Gln429Arg	missense_variant	Missense	VUS	https://franklin.genoox.com/variant/chr19-40741032-T-C				24.9	Damaging	Benign	Damaging
1:63069664	A/G	ANGPTL3,DOCK7	NM_014495.3:c.956A>G,NM_001271999.1:c.1682+14713T>C	NP_055310.1:p.Lys319Arg,	missense_variant	Missense	VUS	https://franklin.genoox.com/variant/chr1-63069664-A-G	0.000323353	0.0001483	0.000199681	24.9	Damaging	Probably damaging	Damaging
2:21229160	C/T	APOB	NM_000384.2:c.10580G>A	NP_000375.2:p.Arg3527Gln	missense_variant	Missense	Likely Pathogenic	https://franklin.genoox.com/variant/chr2-21229160-C-T	0.000516796	0.0002306		24.9	Damaging	Probably damaging	Damaging
2:21231524	G/A	APOB	NM_000384.2:c.8216C>T	NP_000375.2:p.Pro2739Leu	missense_variant	Missense	Benign	https://franklin.genoox.com/variant/chr2-21231524-G-A	0.23467	0.293	0.366214	24.9	Damaging	Probably damaging	Damaging
19:40316880	G/C	DYRK1B	NM_004714.2:c.1458C>G	NP_004705.1:p.Ser486Arg	missense_variant	Missense	VUS	https://franklin.genoox.com/variant/chr19-40316880-G-C		8.239e-06		24.9	Damaging	Probably damaging	Damaging
1:230371779	C/T	GALNT2	NM_004481.4:c.394C>T	NP_004472.1:p.Arg132Trp	missense_variant	Missense	VUS	https://franklin.genoox.com/variant/chr1-230371779-C-T		2.471e-05	0.000199681	24.9	Damaging	Possibly damaging	Damaging
1:230379078	G/A	GALNT2	NM_004481.4:c.634G>A	NP_004472.1:p.Ala212Thr	missense_variant	Missense	VUS	https://franklin.genoox.com/variant/chr1-230379078-G-A	3.22851e-05	4.942e-05	0.000199681	24.9	Damaging	Probably damaging	Damaging
2:27741740	A/G	GCKR	NM_001486.3:c.1508A>G	NP_001477.2:p.Asn503Ser	missense_variant	Missense	VUS	https://franklin.genoox.com/variant/chr2-27741740-A-G	3.24149e-05	4.118e-05		24.9	Damaging	Probably damaging	Damaging
12:121416597	A/G	HNF1A	NM_000545.6:c.26A>G	NP_000536.5:p.Gln9Arg	missense_variant	Missense	VUS	https://franklin.genoox.com/variant/chr12-121416597-A-G				24.9	Damaging	Probably damaging	Damaging
2:10186452	C/G	KLF11	NM_003597.4:c.218C>G	NP_003588.1:p.Thr73Arg	missense_variant	Missense	VUS	https://franklin.genoox.com/variant/chr2-10186452-C-G				24.9	Damaging	Probably damaging	Damaging
19:11211018	T/C	LDLR	NM_000527.4:c.187T>C	NP_000518.1:p.Cys63Arg	missense_variant	Missense	Pathogenic	https://franklin.genoox.com/variant/chr19-11211018-T-C				24.9	Damaging	Probably damaging	Damaging
19:11217264	G/A	LDLR	NM_000527.4:c.718G>A	NP_000518.1:p.Glu240Lys	missense_variant	Missense	Likely Pathogenic	https://franklin.genoox.com/variant/chr19-11217264-G-A	6.45578e-05	1.647e-05		24.9	Damaging	Probably damaging	Damaging
19:11222197	-/AGAG	LDLR	NM_000527.4:c.1067_1068insAGAG	NP_000518.1:p.Asp356Glufs*3	frameshift_variant	LoF	Likely Pathogenic	https://franklin.genoox.com/variant/chr19-11222196-A-AAGAG				24.9
15:58834123	G/A	LIPC	NM_000236.2:c.413G>A	NP_000227.2:p.Arg138His	missense_variant	Missense	VUS	https://franklin.genoox.com/variant/chr15-58834123-G-A		8.237e-06		24.9	Damaging	Possibly damaging	Damaging
8:19816775	C/A	LPL	NM_000237.2:c.1023C>A	NP_000228.1:p.Phe341Leu	missense_variant	Missense	VUS	https://franklin.genoox.com/variant/chr8-19816775-C-A				24.9	Damaging	Benign	Damaging
22:46627952	G/T	PPARA	NM_005036.4:c.975G>T	NP_005027.2:p.Met325Ile	missense_variant	Missense	VUS	https://franklin.genoox.com/variant/chr22-46627952-G-T	0.000129099	0.0001318		24.9	Damaging	Possibly damaging	Damaging
9:107549223	C/T	ABCA1	NM_005502.3:c.6239G>A	NP_005493.2:p.Arg2080Gln	missense_variant	Missense	VUS	https://franklin.genoox.com/variant/chr9-107549223-C-T		8.237e-06		24.8	Damaging	Possibly damaging	Damaging
9:107593216	C/T	ABCA1	NM_005502.3:c.1882G>A	NP_005493.2:p.Val628Ile	missense_variant	Missense	VUS	https://franklin.genoox.com/variant/chr9-107593216-C-T	3.25521e-05			24.8	Tolerated	Probably damaging	Damaging
21:43646000	G/A	ABCG1	NM_004915.3:c.262G>A	NP_004906.3:p.Glu88Lys	missense_variant	Missense	VUS	https://franklin.genoox.com/variant/chr21-43646000-G-A				24.8	Tolerated	Probably damaging	Damaging
2:44079565	G/A	ABCG8	NM_022437.2:c.634G>A	NP_071882.1:p.Gly212Arg	missense_variant	Missense	VUS	https://franklin.genoox.com/variant/chr2-44079565-G-A				24.8	Damaging	Probably damaging	Damaging
11:116692115	C/T	APOA4	NM_000482.3:c.659G>A	NP_000473.2:p.Arg220His	missense_variant	Missense	VUS	https://franklin.genoox.com/variant/chr11-116692115-C-T	0.000129249	0.0002141	0.000199681	24.8	Tolerated	Probably damaging	Damaging
11:116693370	CTTA/-	APOA4	NM_000482.3:c.176+2_176+5delTAAG		splice_donor_variant	LoF	VUS	https://franklin.genoox.com/variant/chr11-116693369-TCTTA-T	3.23018e-05	8.236e-06		24.8
2:21229715	G/A	APOB	NM_000384.2:c.10025C>T	NP_000375.2:p.Ser3342Phe	missense_variant	Missense	VUS	https://franklin.genoox.com/variant/chr2-21229715-G-A		9.884e-05	0.000798722	24.8	Damaging	Probably damaging	Damaging
2:21234675	G/A	APOB	NM_000384.2:c.5065C>T	NP_000375.2:p.Arg1689Cys	missense_variant	Missense	VUS	https://franklin.genoox.com/variant/chr2-21234675-G-A	3.23018e-05	1.647e-05		24.8	Damaging	Probably damaging	Damaging
2:21236404	C/T	APOB	NM_000384.2:c.3844G>A	NP_000375.2:p.Asp1282Asn	missense_variant	Missense	VUS	https://franklin.genoox.com/variant/chr2-21236404-C-T		8.237e-06		24.8	Tolerated	Possibly damaging	Damaging
2:21251367	G/A	APOB	NM_000384.2:c.1661C>T	NP_000375.2:p.Pro554Leu	missense_variant	Missense	Likely Benign	https://franklin.genoox.com/variant/chr2-21251367-G-A	0.00322935	0.0008978	0.00299521	24.8	Damaging	Probably damaging	Damaging
19:45412172	C/T	APOE	NM_001302688.1:c.697C>T	NP_001289617.1:p.Arg233Cys	missense_variant	Missense	VUS	https://franklin.genoox.com/variant/chr19-45412172-C-T	6.56685e-05	4.243e-05		24.8	Damaging	Probably damaging	Damaging
3:9908969	C/T	CIDEC	NM_001199623.1:c.605G>A	NP_001186552.1:p.Arg202His	missense_variant	Missense	VUS	https://franklin.genoox.com/variant/chr3-9908969-C-T		4.118e-05		24.8	Damaging	Probably damaging	Damaging
19:4164627	C/A	CREB3L3	NM_032607.2:c.704C>A	NP_115996.1:p.Pro235His	missense_variant	Missense	VUS	https://franklin.genoox.com/variant/chr19-4164627-C-A		3.295e-05		24.8	Damaging	Probably damaging	Damaging
17:36104642	C/G	HNF1B	NM_000458.3:c.234G>C	NP_000449.1:p.Glu78Asp	missense_variant	Missense	Likely Pathogenic	https://franklin.genoox.com/variant/chr17-36104642-C-G				24.8		Probably damaging	Damaging
19:11213464	T/C	LDLR	NM_000527.4:c.313+2T>C		splice_donor_variant	LoF	Pathogenic	https://franklin.genoox.com/variant/chr19-11213464-T-C				24.8			Damaging
19:11221406	GC/TG	LDLR	NM_000527.4:c.1019_1020delinsTG	NP_000518.1:p.Cys340Leu	missense_variant	Missense	Pathogenic	https://franklin.genoox.com/variant/chr19-11221406-GC-TG				24.8
19:42911535	G/A	LIPE	NM_005357.3:c.1928C>T	NP_005348.2:p.Ser643Leu	missense_variant	Missense	VUS	https://franklin.genoox.com/variant/chr19-42911535-G-A				24.8	Damaging	Probably damaging	Damaging
19:42914587	G/A	LIPE	NM_005357.3:c.1291C>T	NP_005348.2:p.Arg431Cys	missense_variant	Missense	VUS	https://franklin.genoox.com/variant/chr19-42914587-G-A	9.69117e-05	2.471e-05	0.000399361	24.8	Damaging	Probably damaging	Damaging
16:919894	C/T	LMF1	NM_022773.2:c.1405G>A	NP_073610.2:p.Ala469Thr	missense_variant	Missense	VUS	https://franklin.genoox.com/variant/chr16-919894-C-T	0.000258415	0.0008543	0.000599042	24.8	Damaging	Probably damaging	Damaging
2:11853913	G/A	LPIN1	NM_001261428.1:c.113G>A	NP_001248357.1:p.Arg38Gln	missense_variant	Missense	Benign	https://franklin.genoox.com/variant/chr2-11853913-G-A	0.186056	0.209	0.157348	24.8	Tolerated	Probably damaging	Tolerated
20:44530966	C/T	PLTP	NM_006227.3:c.1115G>A	NP_006218.1:p.Arg372His	missense_variant	Missense	Likely Benign	https://franklin.genoox.com/variant/chr20-44530966-C-T	0.000258381	0.0002883	0.000199681	24.8	Damaging	Probably damaging	Tolerated
19:50918821	G/C	POLD1	NM_002691.3:c.2691G>C	NP_002682.2:p.Lys897Asn	missense_variant	Missense	VUS	https://franklin.genoox.com/variant/chr19-50918821-G-C				24.8	Damaging	Possibly damaging	Damaging
3:12422959	A/G	PPARG	NM_015869.4:c.449A>G	NP_056953.2:p.His150Arg	missense_variant	Missense	VUS	https://franklin.genoox.com/variant/chr3-12422959-A-G				24.8	Damaging	Probably damaging	Damaging
12:125294798	T/C	SCARB1	NM_005505.4:c.764A>G	NP_005496.4:p.Asn255Ser	missense_variant	Missense	VUS	https://franklin.genoox.com/variant/chr12-125294798-T-C		8.236e-06		24.8	Damaging	Probably damaging	Damaging
8:30938729	G/A	WRN	NM_000553.4:c.1186G>A	NP_000544.2:p.Asp396Asn	missense_variant	Missense	VUS	https://franklin.genoox.com/variant/chr8-30938729-G-A				24.8	Tolerated	Possibly damaging	Tolerated
9:107581050	T/C	ABCA1	NM_005502.3:c.3356A>G	NP_005493.2:p.Lys1119Arg	missense_variant	Missense	VUS	https://franklin.genoox.com/variant/chr9-107581050-T-C				24.7	Tolerated	Possibly damaging	Damaging
2:44078770	G/A	ABCG8	NM_022437.2:c.370G>A	NP_071882.1:p.Gly124Ser	missense_variant	Missense	VUS	https://franklin.genoox.com/variant/chr2-44078770-G-A	6.46245e-05	2.471e-05		24.7	Damaging	Probably damaging	Damaging
1:63063616	C/T	ANGPTL3,DOCK7	NM_014495.3:c.379C>T,NM_001271999.1:c.1683-11321G>A	NP_055310.1:p.Leu127Phe,	missense_variant	Missense	Likely Benign	https://franklin.genoox.com/variant/chr1-63063616-C-T	0.00692557	0.007179	0.00199681	24.7	Damaging	Possibly damaging	Damaging
2:21236137	C/T	APOB	NM_000384.2:c.4111G>A	NP_000375.2:p.Ala1371Thr	missense_variant	Missense	VUS	https://franklin.genoox.com/variant/chr2-21236137-C-T	0.000161499	5.765e-05		24.7	Damaging	Possibly damaging	Damaging
2:21250914	G/A	APOB	NM_000384.2:c.1853C>T	NP_000375.2:p.Ala618Val	missense_variant	Missense	Benign	https://franklin.genoox.com/variant/chr2-21250914-G-A	0.419007	0.485	0.485024	24.7	Damaging	Probably damaging	Damaging
9:135941932	G/A	CEL	NM_001807.4:c.563G>A	NP_001798.2:p.Arg188Gln	missense_variant	Missense			0.000549202	0.0005956	0.000798722	24.7	Damaging	Possibly damaging	Damaging
9:135945951	G/A	CEL	NM_001807.4:c.1399G>A	NP_001798.2:p.Gly467Arg	missense_variant	Missense				8.271e-06		24.7	Damaging	Probably damaging	Damaging
9:135946382	A/C	CEL	NM_001807.4:c.1502A>C	NP_001798.2:p.Asn501Thr	missense_variant	Missense	VUS	https://franklin.genoox.com/variant/chr9-135946391-A-C		8.262e-06		24.7	Damaging	Probably damaging	Damaging
7:44190560	C/T	GCK	NM_000162.3:c.478G>A	NP_000153.1:p.Asp160Asn	missense_variant	Missense	Likely Pathogenic	https://franklin.genoox.com/variant/chr7-44190560-C-T				24.7	Damaging	Probably damaging	Damaging
2:27724062	G/A	GCKR	NM_001486.3:c.610G>A	NP_001477.2:p.Val204Ile	missense_variant	Missense	VUS	https://franklin.genoox.com/variant/chr2-27724062-G-A	0.000290473	6.589e-05	0.000399361	24.7	Damaging	Possibly damaging	Tolerated
12:50500678	T/C	GPD1	NM_005276.3:c.590T>C	NP_005267.2:p.Val197Ala	missense_variant	Missense	Likely Benign	https://franklin.genoox.com/variant/chr12-50500678-T-C	0.000388048	0.0007495	0.000798722	24.7	Tolerated	Probably damaging	Damaging
12:121432115	G/T	HNF1A	NM_000545.6:c.862G>T	NP_000536.5:p.Gly288Trp	missense_variant	Missense	VUS	https://franklin.genoox.com/variant/chr12-121432115-G-T	0.000161823	0.0001061		24.7	Damaging	Probably damaging	Damaging
12:121437424	C/T	HNF1A	NM_000545.6:c.1762C>T	NP_000536.5:p.Pro588Ser	missense_variant	Missense	VUS	https://franklin.genoox.com/variant/chr12-121437424-C-T				24.7	Damaging	Possibly damaging	Damaging
19:11216099	T/C	LDLR	NM_000527.4:c.517T>C	NP_000518.1:p.Cys173Arg	missense_variant	Missense	Pathogenic	https://franklin.genoox.com/variant/chr19-11216099-T-C				24.7	Damaging	Probably damaging	Damaging
19:42914772	G/A	LIPE	NM_005357.3:c.1106C>T	NP_005348.2:p.Pro369Leu	missense_variant	Missense	VUS	https://franklin.genoox.com/variant/chr19-42914772-G-A	0.000453074	0.0003956		24.7	Damaging	Probably damaging	Damaging
16:920789	T/C	LMF1	NM_022773.2:c.1172A>G	NP_073610.2:p.Gln391Arg	missense_variant	Missense	VUS	https://franklin.genoox.com/variant/chr16-920789-T-C		2.476e-05		24.7	Damaging	Probably damaging	Damaging
8:19809377	G/A	LPL	NM_000237.2:c.347G>A	NP_000228.1:p.Arg116Gln	missense_variant	Missense	Likely Pathogenic	https://franklin.genoox.com/variant/chr8-19809377-G-A		1.647e-05		24.7	Damaging	Probably damaging	Damaging
8:19811844	T/C	LPL	NM_000237.2:c.755T>C	NP_000228.1:p.Ile252Thr	missense_variant	Missense	Likely Pathogenic	https://franklin.genoox.com/variant/chr8-19811844-T-C		1.647e-05		24.7	Damaging	Possibly damaging	Damaging
8:19818574	A/T	LPL	NM_000237.2:c.1302A>T	NP_000228.1:p.Lys434Asn	missense_variant	Missense	VUS	https://franklin.genoox.com/variant/chr8-19818574-A-T				24.7	Damaging	Possibly damaging	Damaging
1:55518407	C/T	PCSK9	NM_174936.3:c.742C>T	NP_777596.2:p.Arg248Cys	missense_variant	Missense	VUS	https://franklin.genoox.com/variant/chr1-55518407-C-T		6.59e-05		24.7	Damaging	Possibly damaging	Damaging
19:50912821	G/C	POLD1	NM_002691.3:c.2052G>C	NP_002682.2:p.Gln684His	missense_variant	Missense	VUS	https://franklin.genoox.com/variant/chr19-50912821-G-C	0.000387772	0.0004531	0.000199681	24.7	Damaging	Possibly damaging	Damaging
19:50916713	G/A	POLD1	NM_002691.3:c.2185G>A	NP_002682.2:p.Glu729Lys	missense_variant	Missense	Likely Benign	https://franklin.genoox.com/variant/chr19-50916713-G-A	0.000226361	0.0002224		24.7	Damaging	Benign	Damaging
22:46611073	C/T	PPARA	NM_005036.4:c.212C>T	NP_005027.2:p.Thr71Met	missense_variant	Missense	VUS	https://franklin.genoox.com/variant/chr22-46611073-C-T				24.7	Damaging	Possibly damaging	Damaging
12:111884594	T/C	SH2B3	NM_005475.2:c.770T>C	NP_005466.1:p.Ile257Thr	missense_variant	Missense	VUS	https://franklin.genoox.com/variant/chr12-111884594-T-C	0.00177832	0.0007191	0.00119808	24.7	Damaging	Probably damaging	Damaging
1:109865614	C/T	SORT1	NM_002959.6:c.1964G>A	NP_002950.3:p.Arg655Gln	missense_variant	Missense	VUS	https://franklin.genoox.com/variant/chr1-109865614-C-T	0.000193648	0.00014		24.7	Tolerated	Possibly damaging	Damaging
8:30982426	T/G	WRN	NM_000553.4:c.2735T>G	NP_000544.2:p.Ile912Ser	missense_variant	Missense	Benign	https://franklin.genoox.com/variant/chr8-30982426-T-G	3.23311e-05	0.0005107	0.000599042	24.7	Damaging	Benign	Damaging
8:31014882	A/G	WRN	NM_000553.4:c.3820-2A>G		splice_acceptor_variant	LoF	Likely Pathogenic	https://franklin.genoox.com/variant/chr8-31014882-A-G	3.22956e-05	2.471e-05		24.7			Damaging
8:31014926	G/A	WRN	NM_000553.4:c.3862G>A	NP_000544.2:p.Gly1288Ser	missense_variant	Missense	VUS	https://franklin.genoox.com/variant/chr8-31014926-G-A		4.118e-05		24.7	Tolerated	Probably damaging	Damaging
1:40751670	G/A	ZMPSTE24	NM_005857.4:c.1028G>A	NP_005848.2:p.Gly343Glu	missense_variant	Missense	VUS	https://franklin.genoox.com/variant/chr1-40751670-G-A		0.0001894	0.000399361	24.7	Tolerated	Benign	Damaging
9:139569201	TT/AA	AGPAT2	NM_006412.3:c.646_647delinsTT	NP_006403.2:p.Lys216Leu	missense_variant	Missense	VUS	https://franklin.genoox.com/variant/chr9-139569201-TT-AA				24.6767
11:17429986	C/G	ABCC8	NM_000352.4:c.2773G>C	NP_000343.2:p.Glu925Gln	missense_variant	Missense	VUS	https://franklin.genoox.com/variant/chr11-17429986-C-G	3.23018e-05	2.471e-05		24.6	Tolerated	Benign	Damaging
21:43714712	G/A	ABCG1	NM_004915.3:c.1750G>A	NP_004906.3:p.Val584Ile	missense_variant	Missense	VUS	https://franklin.genoox.com/variant/chr21-43714712-G-A				24.6	Tolerated	Probably damaging	Damaging
2:44101008	G/A	ABCG8	NM_022437.2:c.1294G>A	NP_071882.1:p.Gly432Ser	missense_variant	Missense	VUS	https://franklin.genoox.com/variant/chr2-44101008-G-A		8.236e-06		24.6	Damaging	Probably damaging	Damaging
9:139568310	A/G	AGPAT2	NM_006412.3:c.731T>C	NP_006403.2:p.Leu244Pro	missense_variant	Missense	VUS	https://franklin.genoox.com/variant/chr9-139568310-A-G				24.6	Damaging	Probably damaging	Damaging
9:139581659	G/A	AGPAT2	NM_006412.3:c.151C>T	NP_006403.2:p.Arg51Cys	missense_variant	Missense	VUS	https://franklin.genoox.com/variant/chr9-139581659-G-A	0.00016197	5.191e-05	0.000199681	24.6	Damaging	Probably damaging	Damaging
7:44185201	G/A	GCK	NM_000162.3:c.1148C>T	NP_000153.1:p.Ser383Leu	missense_variant	Missense	Pathogenic	https://franklin.genoox.com/variant/chr7-44185201-G-A				24.6	Damaging	Possibly damaging	Damaging
7:44185236	G/C	GCK	NM_000162.3:c.1113C>G	NP_000153.1:p.Cys371Trp	missense_variant	Missense	Likely Pathogenic	https://franklin.genoox.com/variant/chr7-44185236-G-C				24.6	Damaging	Probably damaging	Damaging
2:27728600	G/A	GCKR	NM_001486.3:c.766G>A	NP_001477.2:p.Gly256Ser	missense_variant	Missense	VUS	https://franklin.genoox.com/variant/chr2-27728600-G-A	6.47124e-05	0.0001071		24.6	Damaging	Probably damaging	Damaging
2:27729365	T/G	GCKR	NM_001486.3:c.887T>G	NP_001477.2:p.Leu296Trp	missense_variant	Missense	VUS	https://franklin.genoox.com/variant/chr2-27729365-T-G	3.23269e-05	5.765e-05		24.6	Damaging	Probably damaging	Tolerated
2:10188367	-/T	KLF11	NM_003597.4:c.908dupT	NP_003588.1:p.Leu303Phefs*77	frameshift_variant	LoF	VUS	https://franklin.genoox.com/variant/chr2-10188366-C-CT				24.6
16:67977866	G/A	LCAT,SLC12A4	NM_000229.1:c.139C>T,NM_001145962.1:c.*877C>T	NP_000220.1:p.Arg47Trp,	missense_variant	Missense	VUS	https://franklin.genoox.com/variant/chr16-67977866-G-A				24.6	Damaging	Possibly damaging	Damaging
19:11216112	C/T	LDLR	NM_000527.4:c.530C>T	NP_000518.1:p.Ser177Leu	missense_variant	Missense	Pathogenic	https://franklin.genoox.com/variant/chr19-11216112-C-T		8.236e-06		24.6	Damaging	Probably damaging	Damaging
19:11227576	C/T	LDLR	NM_000527.4:c.1747C>T	NP_000518.1:p.His583Tyr	missense_variant	Missense	Pathogenic	https://franklin.genoox.com/variant/chr19-11227576-C-T	6.45911e-05	9.06e-05		24.6	Damaging	Probably damaging	Damaging
19:11240240	G/A	LDLR	NM_000527.4:c.2441G>A	NP_000518.1:p.Arg814Gln	missense_variant	Missense	Likely Benign	https://franklin.genoox.com/variant/chr19-11240240-G-A	0.00119486	0.00028	0.000599042	24.6	Damaging	Probably damaging	Damaging
1:25880437	C/T	LDLRAP1	NM_015627.2:c.113C>T	NP_056442.2:p.Thr38Met	missense_variant	Missense	VUS	https://franklin.genoox.com/variant/chr1-25880437-C-T		5.766e-05		24.6	Damaging	Possibly damaging	Damaging
15:58830670	G/A	LIPC	NM_000236.2:c.227G>A	NP_000227.2:p.Gly76Asp	missense_variant	Missense	VUS	https://franklin.genoox.com/variant/chr15-58830670-G-A				24.6	Damaging	Probably damaging	Damaging
18:47091828	A/G	LIPG	NM_006033.3:c.239A>G	NP_006024.1:p.Asn80Ser	missense_variant	Missense	VUS	https://franklin.genoox.com/variant/chr18-47091828-A-G	0.000129082	2.471e-05		24.6	Damaging	Possibly damaging	Damaging
18:47110060	G/A	LIPG	NM_006033.3:c.1292G>A	NP_006024.1:p.Arg431His	missense_variant	Missense	VUS	https://franklin.genoox.com/variant/chr18-47110060-G-A				24.6	Damaging	Probably damaging	Damaging
16:920783	A/G	LMF1	NM_022773.2:c.1178T>C	NP_073610.2:p.Met393Thr	missense_variant	Missense	VUS	https://franklin.genoox.com/variant/chr16-920783-A-G				24.6	Damaging	Probably damaging	Damaging
16:929730	G/C	LMF1	NM_022773.2:c.737C>G	NP_073610.2:p.Pro246Arg	missense_variant	Missense	VUS	https://franklin.genoox.com/variant/chr16-929730-G-C				24.6	Damaging	Probably damaging	Damaging
2:11925146	C/G	LPIN1	NM_145693.2:c.1385C>G	NP_663731.1:p.Pro462Arg	missense_variant	Missense	VUS	https://franklin.genoox.com/variant/chr2-11925146-C-G		8.24e-06		24.6	Damaging	Benign	Damaging
2:11925187	C/T	LPIN1	NM_145693.2:c.1426C>T	NP_663731.1:p.Arg476Trp	missense_variant	Missense	VUS	https://franklin.genoox.com/variant/chr2-11925187-C-T		8.26e-06		24.6	Damaging	Probably damaging	Damaging
8:19805811	A/G	LPL	NM_000237.2:c.209A>G	NP_000228.1:p.Asn70Ser	missense_variant	Missense	VUS	https://franklin.genoox.com/variant/chr8-19805811-A-G				24.6	Damaging	Probably damaging	Damaging
7:73011001	T/C	MLXIPL	NM_032951.2:c.1790A>G	NP_116569.1:p.Lys597Arg	missense_variant	Missense	VUS	https://franklin.genoox.com/variant/chr7-73011001-T-C	6.47585e-05	3.328e-05		24.6	Damaging	Probably damaging	Tolerated
7:44573442	C/T	NPC1L1	NM_013389.2:c.2177G>A	NP_037521.2:p.Arg726Gln	missense_variant	Missense	VUS	https://franklin.genoox.com/variant/chr7-44573442-C-T		5.77e-05		24.6	Damaging	Probably damaging	Damaging
3:12434142	G/C	PPARG	NM_015869.4:c.510G>C	NP_056953.2:p.Lys170Asn	missense_variant	Missense	VUS	https://franklin.genoox.com/variant/chr3-12434142-G-C	3.22977e-05			24.6	Damaging	Probably damaging	Damaging
8:30921838	T/G	WRN	NM_000553.4:c.243T>G	NP_000544.2:p.Phe81Leu	missense_variant	Missense	VUS	https://franklin.genoox.com/variant/chr8-30921838-T-G				24.6	Damaging	Probably damaging	Damaging
11:17418752	C/T	ABCC8	NM_000352.4:c.3976G>A	NP_000343.2:p.Glu1326Lys	missense_variant	Missense	VUS	https://franklin.genoox.com/variant/chr11-17418752-C-T	3.23332e-05	0.00014	0.00139776	24.5	Tolerated	Benign	Damaging
2:44079575	G/T	ABCG8	NM_022437.2:c.644G>T	NP_071882.1:p.Gly215Val	missense_variant	Missense	VUS	https://franklin.genoox.com/variant/chr2-44079575-G-T		8.237e-06		24.5	Damaging	Probably damaging	Damaging
11:116661518	G/-	APOA5	NM_052968.4:c.427delC	NP_443200.2:p.Arg143Alafs*57	frameshift_variant	LoF	Likely Pathogenic	https://franklin.genoox.com/variant/chr11-116661517-CG-C		6.589e-05		24.5
2:21245889	G/A	APOB	NM_000384.2:c.2630C>T	NP_000375.2:p.Pro877Leu	missense_variant	Missense	VUS	https://franklin.genoox.com/variant/chr2-21245889-G-A	0.00100084	0.0004777		24.5	Damaging	Probably damaging	Damaging
19:45411987	G/A	APOE	NM_001302688.1:c.512G>A	NP_001289617.1:p.Gly171Asp	missense_variant	Missense	VUS	https://franklin.genoox.com/variant/chr19-45411987-G-A	0.000129719	0.0001146		24.5	Tolerated	Probably damaging	Damaging
8:11420605	G/A	BLK	NM_001715.2:c.1298G>A	NP_001706.2:p.Arg433Gln	missense_variant	Missense	VUS	https://franklin.genoox.com/variant/chr8-11420605-G-A				24.5	Damaging	Probably damaging	Damaging
11:62473044	C/T	BSCL2	NM_032667.6:c.-60G>A		missense_variant	Missense	Benign	https://franklin.genoox.com/variant/chr11-62473044-C-T	0.000161634	0.0005948	0.00219649	24.5	Damaging	Possibly damaging	Damaging
7:116166651	G/A	CAV1	NM_001753.4:c.103G>A	NP_001744.2:p.Glu35Lys	missense_variant	Missense	VUS	https://franklin.genoox.com/variant/chr7-116166651-G-A				24.5	Damaging	Benign	Damaging
7:116166717	A/G	CAV1	NM_001753.4:c.169A>G	NP_001744.2:p.Lys57Glu	missense_variant	Missense	VUS	https://franklin.genoox.com/variant/chr7-116166717-A-G				24.5	Tolerated	Benign	Damaging
16:57007244	G/T	CETP	NM_000078.2:c.752G>T	NP_000069.2:p.Gly251Val	missense_variant	Missense	VUS	https://franklin.genoox.com/variant/chr16-57007244-G-T	6.46371e-05	6.589e-05		24.5	Damaging	Probably damaging	Damaging
2:27720160	T/A	GCKR	NM_001486.3:c.110T>A	NP_001477.2:p.Leu37Gln	missense_variant	Missense	VUS	https://franklin.genoox.com/variant/chr2-27720160-T-A		2.471e-05		24.5	Damaging	Probably damaging	Damaging
19:11216045	T/G	LDLR	NM_000527.4:c.463T>G	NP_000518.1:p.Cys155Gly	missense_variant	Missense	Pathogenic	https://franklin.genoox.com/variant/chr19-11216045-T-G				24.5	Damaging	Probably damaging	Damaging
19:11216105	G/A	LDLR	NM_000527.4:c.523G>A	NP_000518.1:p.Asp175Asn	missense_variant	Missense	Pathogenic	https://franklin.genoox.com/variant/chr19-11216105-G-A				24.5	Damaging	Probably damaging	Damaging
19:11227574	T/C	LDLR	NM_000527.4:c.1745T>C	NP_000518.1:p.Leu582Pro	missense_variant	Missense	Pathogenic	https://franklin.genoox.com/variant/chr19-11227574-T-C				24.5	Damaging	Probably damaging	Damaging
19:11240274	C/A	LDLR	NM_000527.4:c.2475C>A	NP_000518.1:p.Asn825Lys	missense_variant	Missense	Pathogenic	https://franklin.genoox.com/variant/chr19-11240274-C-A		8.236e-06		24.5	Damaging	Probably damaging	Damaging
8:19813411	C/G	LPL	NM_000237.2:c.835C>G	NP_000228.1:p.Leu279Val	missense_variant	Missense	Likely Pathogenic	https://franklin.genoox.com/variant/chr8-19813411-C-G	0.000258264	0.0001318		24.5	Damaging	Probably damaging	Damaging
1:55529216	C/T	PCSK9	NM_174936.3:c.2038C>T	NP_777596.2:p.Arg680Trp	missense_variant	Missense	Likely Benign	https://franklin.genoox.com/variant/chr1-55529216-C-T		0.0003874	0.000998403	24.5	Damaging	Probably damaging	Damaging
20:44536517	A/T	PLTP	NM_006227.3:c.512T>A	NP_006218.1:p.Phe171Tyr	missense_variant	Missense	VUS	https://franklin.genoox.com/variant/chr20-44536517-A-T		1.656e-05		24.5	Damaging	Probably damaging	Damaging
19:50905525	G/A	POLD1	NM_002691.3:c.653G>A	NP_002682.2:p.Arg218His	missense_variant	Missense	Likely Benign	https://franklin.genoox.com/variant/chr19-50905525-G-A	0.000161718	0.0002734		24.5	Tolerated	Benign	Damaging
9:107547734	C/G	ABCA1	NM_005502.3:c.6588G>C	NP_005493.2:p.Gln2196His	missense_variant	Missense	VUS	https://franklin.genoox.com/variant/chr9-107547734-C-G	0.000259471	0.0001647	0.000199681	24.4	Tolerated	Benign	Damaging
9:107554263	C/T	ABCA1	NM_005502.3:c.5774G>A	NP_005493.2:p.Arg1925Gln	missense_variant	Missense	Benign	https://franklin.genoox.com/variant/chr9-107554263-C-T	0.0041968	0.002496	0.000998403	24.4	Tolerated	Benign	Damaging
11:17450156	G/-	ABCC8	NM_000352.4:c.1879delC	NP_000343.2:p.His627Metfs*20	frameshift_variant	LoF	Pathogenic	https://franklin.genoox.com/variant/chr11-17450155-TG-T				24.4
11:17498263	C/T	ABCC8	NM_000352.4:c.61G>A	NP_000343.2:p.Val21Ile	missense_variant	Missense	Likely Pathogenic	https://franklin.genoox.com/variant/chr11-17498263-C-T				24.4	Tolerated	Possibly damaging	Damaging
2:44040412	C/T	ABCG5	NM_022436.2:c.1799G>A	NP_071881.1:p.Cys600Tyr	missense_variant	Missense	VUS	https://franklin.genoox.com/variant/chr2-44040412-C-T	3.22831e-05	1.647e-05		24.4	Damaging	Probably damaging	Damaging
2:44079986	A/G	ABCG8	NM_022437.2:c.943A>G	NP_071882.1:p.Ser315Gly	missense_variant	Missense	VUS	https://franklin.genoox.com/variant/chr2-44079986-A-G		1.647e-05		24.4	Tolerated	Possibly damaging	Damaging
2:44079987	G/A	ABCG8	NM_022437.2:c.944G>A	NP_071882.1:p.Ser315Asn	missense_variant	Missense	VUS	https://franklin.genoox.com/variant/chr2-44079987-G-A				24.4	Tolerated	Possibly damaging	Damaging
11:116661001	G/A	APOA5	NM_052968.4:c.944C>T	NP_443200.2:p.Ala315Val	missense_variant	Missense	VUS	https://franklin.genoox.com/variant/chr11-116661001-G-A	0.000581546	0.000626	0.000399361	24.4	Damaging	Probably damaging	Tolerated
2:21229161	G/A	APOB	NM_000384.2:c.10579C>T	NP_000375.2:p.Arg3527Trp	missense_variant	Missense	Likely Pathogenic	https://franklin.genoox.com/variant/chr2-21229161-G-A	6.45995e-05	0.0001647	0.000399361	24.4	Damaging	Probably damaging	Damaging
2:21247909	G/A	APOB	NM_000384.2:c.2332C>T	NP_000375.2:p.Arg778Cys	missense_variant	Missense	VUS	https://franklin.genoox.com/variant/chr2-21247909-G-A		6.589e-05		24.4	Damaging	Probably damaging	Tolerated
8:11407690	C/T	BLK	NM_001715.2:c.391C>T	NP_001706.2:p.Arg131Trp	missense_variant	Missense	VUS	https://franklin.genoox.com/variant/chr8-11407690-C-T	0.000484809	0.0004695		24.4	Damaging	Probably damaging	Damaging
19:40316461	C/T	DYRK1B	NM_004714.2:c.1784G>A	NP_004705.1:p.Arg595Gln	missense_variant	Missense	VUS	https://franklin.genoox.com/variant/chr19-40316461-C-T	0.000227007	0.0001989	0.000599042	24.4	Damaging	Possibly damaging	Damaging
16:67977919	T/C	LCAT,SLC12A4	NM_000229.1:c.86A>G,NM_001145962.1:c.*824A>G	NP_000220.1:p.Asn29Ser,	missense_variant	Missense	VUS	https://franklin.genoox.com/variant/chr16-67977919-T-C				24.4	Damaging	Possibly damaging	Damaging
19:11218156	C/G	LDLR	NM_000527.4:c.906C>G	NP_000518.1:p.Cys302Trp	missense_variant	Missense	Pathogenic	https://franklin.genoox.com/variant/chr19-11218156-C-G				24.4	Damaging	Probably damaging	Damaging
19:42914647	C/T	LIPE	NM_005357.3:c.1231G>A	NP_005348.2:p.Glu411Lys	missense_variant	Missense	VUS	https://franklin.genoox.com/variant/chr19-42914647-C-T		1.647e-05	0.000199681	24.4	Damaging	Possibly damaging	Damaging
16:929725	G/A	LMF1	NM_022773.2:c.742C>T	NP_073610.2:p.Pro248Ser	missense_variant	Missense	VUS	https://franklin.genoox.com/variant/chr16-929725-G-A				24.4	Damaging	Probably damaging	Damaging
1:156108481	G/A	LMNA	NM_170707.3:c.1901G>A	NP_733821.1:p.Gly634Asp	missense_variant	Missense	VUS	https://franklin.genoox.com/variant/chr1-156108481-G-A				24.4	Damaging	Benign	Damaging
19:2431884	G/A	LMNB2	NM_032737.3:c.1607C>T	NP_116126.3:p.Ala536Val	missense_variant	Missense	VUS	https://franklin.genoox.com/variant/chr19-2431884-G-A		8.256e-06		24.4		Probably damaging	Damaging
8:19810925	A/C	LPL	NM_000237.2:c.534A>C	NP_000228.1:p.Arg178Ser	missense_variant	Missense	Likely Pathogenic	https://franklin.genoox.com/variant/chr8-19810925-A-C				24.4	Damaging	Probably damaging	Damaging
7:73008259	G/A	MLXIPL	NM_032951.2:c.2495C>T	NP_116569.1:p.Pro832Leu	missense_variant	Missense	VUS	https://franklin.genoox.com/variant/chr7-73008259-G-A		8.237e-06		24.4	Damaging	Probably damaging	Damaging
1:55518374	C/T	PCSK9	NM_174936.3:c.709C>T	NP_777596.2:p.Arg237Trp	missense_variant	Missense	VUS	https://franklin.genoox.com/variant/chr1-55518374-C-T	0.000517197	0.0005932	0.000199681	24.4	Damaging	Probably damaging	Damaging
15:90208944	GGCGCTGCGGGCGT/-	PLIN1	NM_002666.4:c.1426_1439delACGCCCGCAGCGCC	NP_002657.3:p.Thr476Alafs	frameshift_variant	LoF	VUS	https://franklin.genoox.com/variant/chr15-90208943-CGGCGCTGCGGGCGT-C	0.000372755	3.727e-05		24.4
15:90210219	G/A	PLIN1	NM_002666.4:c.1157C>T	NP_002657.3:p.Ala386Val	missense_variant	Missense	VUS	https://franklin.genoox.com/variant/chr15-90210219-G-A	6.46371e-05	0.0001977	0.000599042	24.4	Damaging	Probably damaging	Damaging
20:44536499	C/T	PLTP	NM_006227.3:c.530G>A	NP_006218.1:p.Arg177His	missense_variant	Missense	VUS	https://franklin.genoox.com/variant/chr20-44536499-C-T		8.25e-06		24.4	Damaging	Benign	Damaging
22:46615739	A/C	PPARA	NM_005036.4:c.539A>C	NP_005027.2:p.Glu180Ala	missense_variant	Missense	VUS	https://franklin.genoox.com/variant/chr22-46615739-A-C				24.4	Damaging	Benign	Damaging
22:46627975	C/T	PPARA	NM_005036.4:c.998C>T	NP_005027.2:p.Ala333Val	missense_variant	Missense	VUS	https://franklin.genoox.com/variant/chr22-46627975-C-T	6.45536e-05	9.06e-05		24.4	Damaging	Probably damaging	Damaging
3:12458466	G/C	PPARG	NM_015869.4:c.1083G>C	NP_056953.2:p.Leu361Phe	missense_variant	Missense	VUS	https://franklin.genoox.com/variant/chr3-12458466-G-C		3.295e-05		24.4	Damaging	Probably damaging	Damaging
5:133944114	C/G	SAR1B	NM_016103.3:c.428G>C	NP_057187.1:p.Ser143Thr	missense_variant	Missense	VUS	https://franklin.genoox.com/variant/chr5-133944114-C-G				24.4	Damaging	Benign	Damaging
8:30990005	T/A	WRN	NM_000553.4:c.2950T>A	NP_000544.2:p.Leu984Ile	missense_variant	Missense	Benign	https://franklin.genoox.com/variant/chr8-30990005-T-A	0.00125945	0.0005683	0.00119808	24.4	Tolerated	Probably damaging	Damaging
9:107547913	CTCCAAACCTGAAAG/-	ABCA1	NM_005502.3:c.6402-7_6409delCTTTCAGGTTTGGAG	NP_005493.2:p.?	splice_acceptor_variant	LoF	Likely Pathogenic	https://franklin.genoox.com/variant/chr9-107547912-TCTCCAAACCTGAAAG-T				24.3364
2:44050063	G/C	ABCG5	NM_022436.2:c.1336C>G	NP_071881.1:p.Arg446Gly	missense_variant	Missense	VUS	https://franklin.genoox.com/variant/chr2-44050063-G-C		1.647e-05		24.3	Damaging	Probably damaging	Damaging
2:44055161	G/A	ABCG5	NM_022436.2:c.595C>T	NP_071881.1:p.Arg199Cys	missense_variant	Missense	VUS	https://franklin.genoox.com/variant/chr2-44055161-G-A		1.647e-05		24.3	Damaging	Benign	Damaging
11:116691731	C/T	APOA4	NM_000482.3:c.1043G>A	NP_000473.2:p.Arg348Lys	missense_variant	Missense	VUS	https://franklin.genoox.com/variant/chr11-116691731-C-T				24.3	Damaging	Probably damaging	Damaging
2:21224723	G/A	APOB	NM_000384.2:c.13571C>T	NP_000375.2:p.Ser4524Phe	missense_variant	Missense	VUS	https://franklin.genoox.com/variant/chr2-21224723-G-A				24.3	Damaging	Possibly damaging	Tolerated
2:21225134	T/A	APOB	NM_000384.2:c.13160A>T	NP_000375.2:p.Glu4387Val	missense_variant	Missense	VUS	https://franklin.genoox.com/variant/chr2-21225134-T-A		8.237e-06		24.3	Damaging	Possibly damaging	Damaging
2:21235149	T/G	APOB	NM_000384.2:c.4591A>C	NP_000375.2:p.Asn1531His	missense_variant	Missense	VUS	https://franklin.genoox.com/variant/chr2-21235149-T-G				24.3	Damaging	Probably damaging	Damaging
19:45412314	T/A	APOE	NM_001302688.1:c.839T>A	NP_001289617.1:p.Val280Glu	missense_variant	Missense	Likely Benign	https://franklin.genoox.com/variant/chr19-45412314-T-A	0.00045428	0.0004309		24.3	Damaging	Possibly damaging	Tolerated
11:2182072	C/T	INS,INS-IGF2	NM_000207.2:c.130G>A,NM_001042376.2:c.130G>A	NP_000198.1:p.Gly44Arg,NP_001035835.1:p.Gly44Arg	missense_variant	Missense	Likely Pathogenic	https://franklin.genoox.com/variant/chr11-2182072-C-T	3.23646e-05	5.775e-05		24.3	Damaging	Probably damaging	Damaging
2:10192491	A/T	KLF11	NM_003597.4:c.1396A>T	NP_003588.1:p.Ser466Cys	missense_variant	Missense	VUS	https://franklin.genoox.com/variant/chr2-10192491-A-T	3.23123e-05	1.647e-05		24.3	Damaging	Benign	Damaging
19:11216126	C/T	LDLR	NM_000527.4:c.544C>T	NP_000518.1:p.Gln182Ter	stop_gained	LoF	Pathogenic	https://franklin.genoox.com/variant/chr19-11216126-C-T				24.3			Damaging
19:11221390	G/A	LDLR	NM_000527.4:c.1003G>A	NP_000518.1:p.Gly335Ser	missense_variant	Missense	Likely Pathogenic	https://franklin.genoox.com/variant/chr19-11221390-G-A	3.23018e-05	4.942e-05	0.000199681	24.3	Damaging	Probably damaging	Damaging
19:11224013	C/T	LDLR	NM_000527.4:c.1246C>T	NP_000518.1:p.Arg416Trp	missense_variant	Missense	Pathogenic	https://franklin.genoox.com/variant/chr19-11224013-C-T		2.471e-05	0.000199681	24.3	Damaging	Probably damaging	Damaging
19:42914542	C/T	LIPE	NM_005357.3:c.1336G>A	NP_005348.2:p.Asp446Asn	missense_variant	Missense	VUS	https://franklin.genoox.com/variant/chr19-42914542-C-T	6.46789e-05	4.942e-05		24.3	Tolerated	Probably damaging	Damaging
16:920028	G/C	LMF1	NM_022773.2:c.1271C>G	NP_073610.2:p.Thr424Arg	missense_variant	Missense	VUS	https://franklin.genoox.com/variant/chr16-920028-G-C	9.69431e-05	3.308e-05		24.3	Damaging	Probably damaging	Damaging
16:929680	G/A	LMF1	NM_022773.2:c.787C>T	NP_073610.2:p.His263Tyr	missense_variant	Missense	VUS	https://franklin.genoox.com/variant/chr16-929680-G-A		2.483e-05		24.3	Damaging	Probably damaging	Damaging
1:156104630	G/A	LMNA	NM_170707.3:c.674G>A	NP_733821.1:p.Arg225Gln	missense_variant	Missense	Likely Pathogenic	https://franklin.genoox.com/variant/chr1-156104630-G-A				24.3	Damaging	Possibly damaging	Damaging
7:73010068	C/T	MLXIPL	NM_032951.2:c.2209G>A	NP_116569.1:p.Ala737Thr	missense_variant	Missense	VUS	https://franklin.genoox.com/variant/chr7-73010068-C-T				24.3	Damaging	Probably damaging	Damaging
4:100503124	G/A	MTTP	NM_000253.3:c.124G>A	NP_000244.2:p.Val42Ile	missense_variant	Missense	VUS	https://franklin.genoox.com/variant/chr4-100503124-G-A	0.000225952	0.0003459		24.3	Damaging	Probably damaging	Damaging
7:44555699	A/T	NPC1L1	NM_013389.2:c.3698T>A	NP_037521.2:p.Ile1233Asn	missense_variant	Missense	Benign	https://franklin.genoox.com/variant/chr7-44555699-A-T	0.00827568	0.007586	0.00459265	24.3	Damaging	Possibly damaging	Damaging
7:44573378	C/T	NPC1L1	NM_013389.2:c.2241G>A	NP_037521.2:p.Met747Ile	missense_variant	Missense	VUS	https://franklin.genoox.com/variant/chr7-44573378-C-T	3.2306e-05	1.647e-05	0.000199681	24.3	Damaging	Benign	Damaging
7:127252018	GGGGCAACCCTTGGTACAGTCA/-	PAX4	NM_006193.2:c.707_728del	NP_006184.2:p.Leu236Glnfs*41	frameshift_variant	LoF						24.3
1:55509686	G/A	PCSK9	NM_174936.3:c.378G>A	NP_777596.2:p.Met126Ile	missense_variant	Missense	VUS	https://franklin.genoox.com/variant/chr1-55509686-G-A		8.236e-06		24.3	Damaging	Probably damaging	Damaging
1:55512260	C/T	PCSK9	NM_174936.3:c.464C>T	NP_777596.2:p.Pro155Leu	missense_variant	Missense	VUS	https://franklin.genoox.com/variant/chr1-55512260-C-T		0.0001153		24.3	Damaging	Probably damaging	Damaging
20:44538243	G/A	PLTP	NM_006227.3:c.397C>T	NP_006218.1:p.Arg133Trp	missense_variant	Missense	VUS	https://franklin.genoox.com/variant/chr20-44538243-G-A	0.000129266	0.0001565		24.3	Damaging	Probably damaging	Damaging
19:50918808	A/G	POLD1	NM_002691.3:c.2678A>G	NP_002682.2:p.Asp893Gly	missense_variant	Missense	VUS	https://franklin.genoox.com/variant/chr19-50918808-A-G				24.3	Damaging	Benign	Damaging
22:46611160	T/C	PPARA	NM_005036.4:c.299T>C	NP_005027.2:p.Ile100Thr	missense_variant	Missense	VUS	https://franklin.genoox.com/variant/chr22-46611160-T-C	3.23248e-05	1.647e-05		24.3	Damaging	Benign	Damaging
3:12458374	A/C	PPARG	NM_015869.4:c.991A>C	NP_056953.2:p.Ile331Leu	missense_variant	Missense	VUS	https://franklin.genoox.com/variant/chr3-12458374-A-C				24.3	Damaging	Possibly damaging	Damaging
8:30945391	G/C	WRN	NM_000553.4:c.1531G>C	NP_000544.2:p.Asp511His	missense_variant	Missense	VUS	https://franklin.genoox.com/variant/chr8-30945391-G-C	9.69117e-05	0.0001071		24.3	Tolerated	Possibly damaging	Tolerated
8:30969156	C/T	WRN	NM_000553.4:c.2114C>T	NP_000544.2:p.Thr705Ile	missense_variant	Missense	VUS	https://franklin.genoox.com/variant/chr8-30969156-C-T	9.68554e-05	0.0005436	0.000199681	24.3	Damaging	Probably damaging	Damaging
21:43704722	G/A	ABCG1	NM_004915.3:c.787G>A	NP_004906.3:p.Ala263Thr	missense_variant	Missense	VUS	https://franklin.genoox.com/variant/chr21-43704722-G-A	0.000129324	0.0001812	0.000599042	24.2	Damaging	Probably damaging	Damaging
2:44078819	C/T	ABCG8	NM_022437.2:c.419C>T	NP_071882.1:p.Ser140Leu	missense_variant	Missense	VUS	https://franklin.genoox.com/variant/chr2-44078819-C-T		6.589e-05		24.2	Damaging	Benign	Damaging
2:21231749	T/C	APOB	NM_000384.2:c.7991A>G	NP_000375.2:p.Asp2664Gly	missense_variant	Missense	VUS	https://franklin.genoox.com/variant/chr2-21231749-T-C		8.239e-06		24.2	Damaging	Probably damaging	Damaging
2:21234071	A/C	APOB	NM_000384.2:c.5669T>G	NP_000375.2:p.Leu1890Arg	missense_variant	Missense	VUS	https://franklin.genoox.com/variant/chr2-21234071-A-C				24.2	Damaging	Probably damaging	Damaging
2:21236398	G/A	APOB	NM_000384.2:c.3850C>T	NP_000375.2:p.Arg1284Trp	missense_variant	Missense	VUS	https://franklin.genoox.com/variant/chr2-21236398-G-A	9.68804e-05	3.295e-05		24.2	Damaging	Probably damaging	Tolerated
11:62474614	G/T	BSCL2	NM_001122955.3:c.54C>A	NP_001116427.1:p.Cys18Ter	stop_gained	LoF	Likely Pathogenic	https://franklin.genoox.com/variant/chr11-62474614-G-T		3.746e-05		24.2			Damaging
16:57007242	G/C	CETP	NM_000078.2:c.751-1G>C		splice_acceptor_variant	LoF	Likely Pathogenic	https://franklin.genoox.com/variant/chr16-57007242-G-C				24.2			Damaging
3:9911632	G/A	CIDEC	NM_001199623.1:c.527C>T	NP_001186552.1:p.Ala176Val	missense_variant	Missense	VUS	https://franklin.genoox.com/variant/chr3-9911632-G-A		9.06e-05		24.2	Damaging	Possibly damaging	Damaging
19:40317337	G/C	DYRK1B	NM_004714.2:c.1386C>G	NP_004705.1:p.Ser462Arg	missense_variant	Missense	VUS	https://franklin.genoox.com/variant/chr19-40317337-G-C	0.000194062	0.0004417	0.000599042	24.2	Damaging	Possibly damaging	Damaging
1:230386238	A/C	GALNT2	NM_004481.4:c.941A>C	NP_004472.1:p.Asp314Ala	missense_variant	Missense	VUS	https://franklin.genoox.com/variant/chr1-230386238-A-C	0.00184109	0.002397	0.00119808	24.2	Damaging	Benign	Damaging
2:27722262	A/G	GCKR	NM_001486.3:c.496-2A>G		splice_acceptor_variant	LoF	VUS	https://franklin.genoox.com/variant/chr2-27722262-A-G				24.2			Damaging
2:27726381	A/C	GCKR	NM_001486.3:c.645A>C	NP_001477.2:p.Arg215Ser	missense_variant	Missense	VUS	https://franklin.genoox.com/variant/chr2-27726381-A-C				24.2	Damaging	Possibly damaging	Damaging
12:121435465	C/A	HNF1A	NM_000545.6:c.1498C>A	NP_000536.5:p.His500Asn	missense_variant	Missense	VUS	https://franklin.genoox.com/variant/chr12-121435465-C-A	6.45661e-05			24.2	Damaging	Probably damaging	Damaging
2:10192457	T/A	KLF11	NM_003597.4:c.1362T>A	NP_003588.1:p.Phe454Leu	missense_variant	Missense	VUS	https://franklin.genoox.com/variant/chr2-10192457-T-A		8.236e-06		24.2	Damaging	Probably damaging	Damaging
19:11216172	G/A	LDLR	NM_000527.4:c.590G>A	NP_000518.1:p.Cys197Tyr	missense_variant	Missense	Pathogenic	https://franklin.genoox.com/variant/chr19-11216172-G-A				24.2	Damaging	Probably damaging	Damaging
19:11240211	-/G	LDLR	NM_000527.4:c.2416dupG	NP_000518.1:p.Val806Glyfs*10	frameshift_variant	LoF	Pathogenic	https://franklin.genoox.com/variant/chr19-11240210-T-TG		4.118e-05		24.2
15:58855748	C/T	LIPC	NM_000236.2:c.1214C>T	NP_000227.2:p.Thr405Met	missense_variant	Missense	VUS	https://franklin.genoox.com/variant/chr15-58855748-C-T	0.00552219	0.002759	0.00119808	24.2	Damaging	Probably damaging	Damaging
15:58855849	T/C	LIPC	NM_000236.2:c.1315T>C	NP_000227.2:p.Trp439Arg	missense_variant	Missense	VUS	https://franklin.genoox.com/variant/chr15-58855849-T-C				24.2	Damaging	Probably damaging	Damaging
19:42911425	A/G	LIPE	NM_005357.3:c.2038T>C	NP_005348.2:p.Ser680Pro	missense_variant	Missense	VUS	https://franklin.genoox.com/variant/chr19-42911425-A-G				24.2	Damaging	Benign	Damaging
4:100530056	T/C	MTTP	NM_000253.3:c.1691T>C	NP_000244.2:p.Ile564Thr	missense_variant	Missense	VUS	https://franklin.genoox.com/variant/chr4-100530056-T-C		2.471e-05		24.2	Tolerated	Probably damaging	Damaging
4:100534228	A/T	MTTP	NM_000253.3:c.2148A>T	NP_000244.2:p.Lys716Asn	missense_variant	Missense	VUS	https://franklin.genoox.com/variant/chr4-100534228-A-T		8.236e-06		24.2	Damaging	Possibly damaging	Damaging
2:182542816	C/T	NEUROD1	NM_002500.4:c.772G>A	NP_002491.2:p.Glu258Lys	missense_variant	Missense	VUS	https://franklin.genoox.com/variant/chr2-182542816-C-T		1.647e-05		24.2	Tolerated	Benign	Damaging
7:44556509	C/G	NPC1L1	NM_013389.2:c.3393G>C	NP_037521.2:p.Gln1131His	missense_variant	Missense	VUS	https://franklin.genoox.com/variant/chr7-44556509-C-G		0.0003048	0.000998403	24.2	Damaging	Probably damaging	Damaging
13:28494501	G/A	PDX1	NM_000209.3:c.226G>A	NP_000200.1:p.Asp76Asn	missense_variant	Missense	Likely Benign	https://franklin.genoox.com/variant/chr13-28494501-G-A	0.00246673	0.001097	0.00199681	24.2	Damaging	Benign	Damaging
15:90216446	G/A	PLIN1	NM_002666.4:c.245C>T	NP_002657.3:p.Thr82Ile	missense_variant	Missense	Likely Benign	https://franklin.genoox.com/variant/chr15-90216446-G-A	0.00113093	0.0006392	0.00119808	24.2	Damaging	Probably damaging	Damaging
15:90220708	T/C	PLIN1	NM_002666.4:c.13A>G	NP_002657.3:p.Lys5Glu	missense_variant	Missense	VUS	https://franklin.genoox.com/variant/chr15-90220708-T-C		0.0002141	0.000599042	24.2	Damaging	Possibly damaging	Tolerated
20:44539813	G/C	PLTP	NM_006227.3:c.178C>G	NP_006218.1:p.His60Asp	missense_variant	Missense	VUS	https://franklin.genoox.com/variant/chr20-44539813-G-C	3.23206e-05			24.2	Damaging	Benign	Tolerated
12:125294817	C/A	SCARB1	NM_005505.4:c.745G>T	NP_005496.4:p.Asp249Tyr	missense_variant	Missense	VUS	https://franklin.genoox.com/variant/chr12-125294817-C-A	9.69368e-05	7.413e-05		24.2	Damaging	Probably damaging	Tolerated
8:126448673	A/C	TRIB1	NM_025195.3:c.1079A>C	NP_079471.1:p.Glu360Ala	missense_variant	Missense	Likely Benign	https://franklin.genoox.com/variant/chr8-126448673-A-C		3.295e-05		24.2	Damaging	Benign	Damaging
9:107594925	G/A	ABCA1	NM_005502.3:c.1439C>T	NP_005493.2:p.Ser480Phe	missense_variant	Missense	VUS	https://franklin.genoox.com/variant/chr9-107594925-G-A		8.236e-06		24.1	Damaging	Benign	Tolerated
21:43716317	C/T	ABCG1	NM_004915.3:c.1852C>T	NP_004906.3:p.Arg618Trp	missense_variant	Missense	VUS	https://franklin.genoox.com/variant/chr21-43716317-C-T	3.23185e-05	2.471e-05		24.1	Damaging	Probably damaging	Damaging
2:44079738	G/T	ABCG8	NM_022437.2:c.695G>T	NP_071882.1:p.Gly232Val	missense_variant	Missense	VUS	https://franklin.genoox.com/variant/chr2-44079738-G-T	3.23541e-05	2.471e-05		24.1	Damaging	Possibly damaging	Damaging
2:44102425	G/T	ABCG8	NM_022437.2:c.1629G>T	NP_071882.1:p.Arg543Ser	missense_variant	Missense	VUS	https://franklin.genoox.com/variant/chr2-44102425-G-T	0.000258565	0.0002306	0.000199681	24.1	Damaging	Probably damaging	Damaging
9:139571430	G/A	AGPAT2	NM_006412.3:c.475C>T	NP_006403.2:p.Arg159Cys	missense_variant	Missense	Benign	https://franklin.genoox.com/variant/chr9-139571430-G-A	0.00365273	0.005446	0.00299521	24.1	Damaging	Possibly damaging	Damaging
11:116661057	T/-	APOA5	NM_052968.4:c.888delA	NP_443200.2:p.Ile296Metfs*42	frameshift_variant	LoF	Likely Pathogenic	https://franklin.genoox.com/variant/chr11-116661056-CT-C				24.1
2:21234051	G/A	APOB	NM_000384.2:c.5689C>T	NP_000375.2:p.Arg1897Cys	missense_variant	Missense	VUS	https://franklin.genoox.com/variant/chr2-21234051-G-A		4.942e-05	0.000599042	24.1	Damaging	Possibly damaging	Damaging
2:21234141	G/A	APOB	NM_000384.2:c.5599C>T	NP_000375.2:p.Arg1867Trp	missense_variant	Missense	VUS	https://franklin.genoox.com/variant/chr2-21234141-G-A	0.000258231	0.0002059		24.1	Damaging	Possibly damaging	Damaging
2:21234674	C/T	APOB	NM_000384.2:c.5066G>A	NP_000375.2:p.Arg1689His	missense_variant	Missense	Likely Benign	https://franklin.genoox.com/variant/chr2-21234674-C-T	0.00209867	0.001343	0.000399361	24.1	Damaging	Probably damaging	Damaging
2:21237985	G/A	APOB	NM_000384.2:c.3656C>T	NP_000375.2:p.Thr1219Ile	missense_variant	Missense	VUS	https://franklin.genoox.com/variant/chr2-21237985-G-A	3.22768e-05	8.236e-06		24.1	Damaging	Possibly damaging	Damaging
11:62458125	G/C	BSCL2	NM_032667.6:c.1001C>G	NP_116056.3:p.Pro334Arg	missense_variant	Missense	VUS	https://franklin.genoox.com/variant/chr11-62458125-G-C		8.239e-06		24.1	Damaging	Probably damaging	Damaging
3:9908825	A/C	CIDEC	NM_001199623.1:c.749T>G	NP_001186552.1:p.Leu250Arg	missense_variant	Missense	VUS	https://franklin.genoox.com/variant/chr3-9908825-A-C				24.1	Damaging	Possibly damaging	Damaging
20:43042367	G/A	HNF4A	NM_000457.4:c.419G>A	NP_000448.3:p.Arg140Gln	missense_variant	Missense	VUS	https://franklin.genoox.com/variant/chr20-43042367-G-A	0.000129416	4.118e-05		24.1	Damaging	Benign	Damaging
2:10192393	A/G	KLF11	NM_003597.4:c.1298A>G	NP_003588.1:p.Lys433Arg	missense_variant	Missense	VUS	https://franklin.genoox.com/variant/chr2-10192393-A-G	6.4612e-05	9.884e-05		24.1	Tolerated	Probably damaging	Damaging
19:11213450	G/A	LDLR	NM_000527.4:c.301G>A	NP_000518.1:p.Glu101Lys	missense_variant	Missense	Pathogenic	https://franklin.genoox.com/variant/chr19-11213450-G-A		8.236e-06		24.1	Damaging	Probably damaging	Damaging
19:11221414	G/A	LDLR	NM_000527.4:c.1027G>A	NP_000518.1:p.Gly343Ser	missense_variant	Missense	Pathogenic	https://franklin.genoox.com/variant/chr19-11221414-G-A	3.23018e-05	2.471e-05		24.1	Damaging	Probably damaging	Damaging
19:11223968	C/G	LDLR	NM_000527.4:c.1201C>G	NP_000518.1:p.Leu401Val	missense_variant	Missense	Pathogenic	https://franklin.genoox.com/variant/chr19-11223968-C-G	0.000129383	1.647e-05		24.1	Damaging	Possibly damaging	Damaging
15:58833990	G/A	LIPC	NM_000236.2:c.280G>A	NP_000227.2:p.Gly94Ser	missense_variant	Missense	VUS	https://franklin.genoox.com/variant/chr15-58833990-G-A	3.23394e-05	8.237e-06		24.1	Damaging	Probably damaging	Damaging
18:47109955	A/G	LIPG	NM_006033.3:c.1187A>G	NP_006024.1:p.Asn396Ser	missense_variant	Missense	VUS	https://franklin.genoox.com/variant/chr18-47109955-A-G	0.00727402	0.009151	0.00479233	24.1	Tolerated	Probably damaging	Damaging
19:2435115	T/G	LMNB2	NM_032737.3:c.739A>C	NP_116126.3:p.Ser247Arg	missense_variant	Missense	VUS	https://franklin.genoox.com/variant/chr19-2435115-T-G		4.96e-05		24.1		Benign	Damaging
19:2438253	G/C	LMNB2	NM_032737.3:c.592C>G	NP_116126.3:p.Leu198Val	missense_variant	Missense	VUS	https://franklin.genoox.com/variant/chr19-2438253-G-C				24.1		Possibly damaging	Damaging
2:11911557	G/C	LPIN1	NM_145693.2:c.348G>C	NP_663731.1:p.Met116Ile	missense_variant	Missense	VUS	https://franklin.genoox.com/variant/chr2-11911557-G-C		8.236e-06		24.1	Tolerated	Possibly damaging	Damaging
2:11964805	A/G	LPIN1	NM_145693.2:c.2561A>G	NP_663731.1:p.Lys854Arg	missense_variant	Missense	VUS	https://franklin.genoox.com/variant/chr2-11964805-A-G		8.236e-06		24.1	Tolerated	Possibly damaging	Damaging
1:55512252	G/C	PCSK9	NM_174936.3:c.456G>C	NP_777596.2:p.Gln152His	missense_variant	Missense	VUS	https://franklin.genoox.com/variant/chr1-55512252-G-C				24.1	Damaging	Possibly damaging	Damaging
1:55512275	G/A	PCSK9	NM_174936.3:c.479G>A	NP_777596.2:p.Arg160Gln	missense_variant	Missense	VUS	https://franklin.genoox.com/variant/chr1-55512275-G-A	0.000129349	7.413e-05		24.1	Damaging	Probably damaging	Damaging
15:90213277	C/T	PLIN1	NM_002666.4:c.532G>A	NP_002657.3:p.Asp178Asn	missense_variant	Missense	VUS	https://franklin.genoox.com/variant/chr15-90213277-C-T	6.46747e-05	8.236e-06		24.1	Tolerated	Probably damaging	Tolerated
15:90213441	C/T	PLIN1	NM_002666.4:c.368G>A	NP_002657.3:p.Arg123His	missense_variant	Missense	VUS	https://franklin.genoox.com/variant/chr15-90213441-C-T		3.295e-05		24.1	Tolerated	Probably damaging	Tolerated
20:44530943	G/A	PLTP	NM_006227.3:c.1138C>T	NP_006218.1:p.Arg380Trp	missense_variant	Missense	Likely Benign	https://franklin.genoox.com/variant/chr20-44530943-G-A	0.00122715	0.001853	0.00119808	24.1	Damaging	Probably damaging	Tolerated
3:12421319	A/G	PPARG	NM_015869.4:c.199A>G	NP_056953.2:p.Thr67Ala	missense_variant	Missense	VUS	https://franklin.genoox.com/variant/chr3-12421319-A-G		8.237e-06		24.1	Damaging	Probably damaging	Damaging
4:68424595	C/T	STAP1	NM_012108.3:c.68C>T	NP_036240.1:p.Ala23Val	missense_variant	Missense	VUS	https://franklin.genoox.com/variant/chr4-68424595-C-T	0.000258248	8.236e-05		24.1	Damaging	Benign	Damaging
9:107547801	T/G	ABCA1	NM_005502.3:c.6521A>C	NP_005493.2:p.Asn2174Thr	missense_variant	Missense	VUS	https://franklin.genoox.com/variant/chr9-107547801-T-G				24	Tolerated	Benign	Damaging
2:44051187	C/T	ABCG5	NM_022436.2:c.1189G>A	NP_071881.1:p.Gly397Ser	missense_variant	Missense	VUS	https://franklin.genoox.com/variant/chr2-44051187-C-T		1.647e-05		24	Tolerated	Probably damaging	Damaging
2:44102463	T/C	ABCG8	NM_022437.2:c.1667T>C	NP_071882.1:p.Phe556Ser	missense_variant	Missense	VUS	https://franklin.genoox.com/variant/chr2-44102463-T-C	6.4612e-05	0.0008895	0.00219649	24	Damaging	Probably damaging	Damaging
19:40743902	G/A	AKT2	NM_001626.5:c.805C>T	NP_001617.1:p.Arg269Trp	missense_variant	Missense	VUS	https://franklin.genoox.com/variant/chr19-40743902-G-A		8.237e-06		24	Damaging	Possibly damaging	Damaging
2:21233285	G/A	APOB	NM_000384.2:c.6455C>T	NP_000375.2:p.Thr2152Ile	missense_variant	Missense	VUS	https://franklin.genoox.com/variant/chr2-21233285-G-A	3.2306e-05	1.647e-05		24	Damaging	Probably damaging	Damaging
2:21245802	A/G	APOB	NM_000384.2:c.2717T>C	NP_000375.2:p.Phe906Ser	missense_variant	Missense	VUS	https://franklin.genoox.com/variant/chr2-21245802-A-G		8.236e-06		24	Damaging	Probably damaging	Damaging
2:21257762	C/A	APOB	NM_000384.2:c.830G>T	NP_000375.2:p.Gly277Val	missense_variant	Missense	VUS	https://franklin.genoox.com/variant/chr2-21257762-C-A				24	Damaging	Probably damaging	Damaging
19:45452417	G/C	APOC2	NM_000483.4:c.217G>C	NP_000474.2:p.Asp73His	missense_variant	Missense	VUS	https://franklin.genoox.com/variant/chr19-45452417-G-C				24	Damaging	Possibly damaging	Damaging
8:11400735	T/G	BLK	NM_001715.2:c.2T>G	NP_001706.2:p.Met1Arg	initiator_codon_variant	LoF	VUS	https://franklin.genoox.com/variant/chr8-11400735-T-G				24	Damaging	Probably damaging	Damaging
9:135946038	A/C	CEL	NM_001807.4:c.1486A>C	NP_001798.2:p.Lys496Gln	missense_variant	Missense			0.000775244	0.0001736	0.000798722	24	Damaging	Benign	Damaging
16:57012123	C/-	CETP	NM_000078.2:c.1103delC	NP_000069.2:p.Pro368Hisfs*9	frameshift_variant	LoF	Likely Pathogenic	https://franklin.genoox.com/variant/chr16-57012122-TC-T	6.45911e-05	2.471e-05		24
19:4168371	A/T	CREB3L3	NM_032607.2:c.738A>T	NP_115996.1:p.Lys246Asn	missense_variant	Missense	VUS	https://franklin.genoox.com/variant/chr19-4168371-A-T	0.000258381	0.000593	0.000199681	24	Damaging	Probably damaging	Damaging
19:11221357	G/A	LDLR	NM_000527.4:c.970G>A	NP_000518.1:p.Gly324Ser	missense_variant	Missense	Benign	https://franklin.genoox.com/variant/chr19-11221357-G-A	0.0041699	0.001153	0.00239617	24	Damaging	Probably damaging	Damaging
19:11222245	-/GGGT	LDLR	NM_000527.4:c.1118_1121dupGTGG	NP_000518.1:p.Tyr375Trpfs*7	frameshift_variant	LoF	Pathogenic	https://franklin.genoox.com/variant/chr19-11222244-A-AGGGT				24
19:11223977	A/C	LDLR	NM_000527.4:c.1210A>C	NP_000518.1:p.Thr404Pro	missense_variant	Missense	Likely Pathogenic	https://franklin.genoox.com/variant/chr19-11223977-A-C				24	Damaging	Probably damaging	Damaging
19:11227604	G/A	LDLR	NM_000527.4:c.1775G>A	NP_000518.1:p.Gly592Glu	missense_variant	Missense	Pathogenic	https://franklin.genoox.com/variant/chr19-11227604-G-A	0.00016154	4.942e-05		24	Damaging	Probably damaging	Damaging
10:90988005	C/T	LIPA	NM_000235.3:c.380G>A	NP_000226.2:p.Arg127Gln	missense_variant	Missense	VUS	https://franklin.genoox.com/variant/chr10-90988005-C-T	9.68554e-05	7.413e-05	0.000599042	24	Tolerated	Benign	Damaging
19:42914593	C/T	LIPE	NM_005357.3:c.1285G>A	NP_005348.2:p.Ala429Thr	missense_variant	Missense	VUS	https://franklin.genoox.com/variant/chr19-42914593-C-T	6.46329e-05	4.942e-05		24	Tolerated	Possibly damaging	Damaging
8:19811806	T/A	LPL	NM_000237.2:c.717T>A	NP_000228.1:p.Phe239Leu	missense_variant	Missense	VUS	https://franklin.genoox.com/variant/chr8-19811806-T-A				24	Damaging	Probably damaging	Damaging
1:12064892	G/A	MFN2	NM_014874.3:c.1403G>A	NP_055689.1:p.Arg468His	missense_variant	Missense	VUS	https://franklin.genoox.com/variant/chr1-12064892-G-A	0.00251873	0.002199	0.00199681	24	Tolerated	Benign	Damaging
6:16146902	G/A	MYLIP	NM_013262.3:c.1258G>A	NP_037394.2:p.Val420Ile	missense_variant	Missense	VUS	https://franklin.genoox.com/variant/chr6-16146902-G-A	0.000388375	0.0004943	0.000399361	24	Tolerated	Possibly damaging	Damaging
19:50902124	C/T	POLD1	NM_002691.3:c.16C>T	NP_002682.2:p.Arg6Trp	missense_variant	Missense	VUS	https://franklin.genoox.com/variant/chr19-50902124-C-T	3.23311e-05	8.266e-06		24	Damaging	Benign	Tolerated
3:12458532	C/G	PPARG	NM_015869.4:c.1149C>G	NP_056953.2:p.Ser383Arg	missense_variant	Missense	VUS	https://franklin.genoox.com/variant/chr3-12458532-C-G				24	Damaging	Probably damaging	Damaging
17:40574760	A/T	PTRF	NM_012232.5:c.356T>A	NP_036364.2:p.Val119Asp	missense_variant	Missense	VUS	https://franklin.genoox.com/variant/chr17-40574760-A-T	0.00226317	0.002076	0.000998403	24	Tolerated	Benign	Damaging
8:30938724	C/T	WRN	NM_000553.4:c.1181C>T	NP_000544.2:p.Ser394Leu	missense_variant	Missense	Likely Benign	https://franklin.genoox.com/variant/chr8-30938724-C-T	6.45953e-05	0.0004612		24	Damaging	Possibly damaging	Tolerated
8:30969150	C/G	WRN	NM_000553.4:c.2108C>G	NP_000544.2:p.Thr703Ser	missense_variant	Missense	VUS	https://franklin.genoox.com/variant/chr8-30969150-C-G	6.45619e-05	0.0001153		24	Tolerated	Possibly damaging	Damaging
9:107550267	A/T	ABCA1	NM_005502.3:c.6138T>A	NP_005493.2:p.Ser2046Arg	missense_variant	Missense	VUS	https://franklin.genoox.com/variant/chr9-107550267-A-T				23.9	Damaging	Probably damaging	Damaging
9:107578620	G/A	ABCA1	NM_005502.3:c.3542C>T	NP_005493.2:p.Ser1181Phe	missense_variant	Missense	VUS	https://franklin.genoox.com/variant/chr9-107578620-G-A	0.00142367	0.001285	0.000599042	23.9	Damaging	Benign	Damaging
2:44065000	G/T	ABCG5	NM_022436.2:c.238C>A	NP_071881.1:p.Gln80Lys	missense_variant	Missense	VUS	https://franklin.genoox.com/variant/chr2-44065000-G-T		6.589e-05		23.9	Tolerated	Benign	Damaging
19:40741184	C/T	AKT2	NM_001626.5:c.1249G>A	NP_001617.1:p.Val417Met	missense_variant	Missense	VUS	https://franklin.genoox.com/variant/chr19-40741184-C-T		8.236e-06		23.9	Tolerated	Benign	Damaging
19:40742253	T/C	AKT2	NM_001626.5:c.871A>G	NP_001617.1:p.Ile291Val	missense_variant	Missense	VUS	https://franklin.genoox.com/variant/chr19-40742253-T-C		8.236e-06		23.9	Tolerated	Benign	Damaging
1:63063719	T/C	ANGPTL3,DOCK7	NM_014495.3:c.482T>C,NM_001271999.1:c.1683-11424A>G	NP_055310.1:p.Val161Ala,	missense_variant	Missense	VUS	https://franklin.genoox.com/variant/chr1-63063719-T-C		8.285e-06		23.9	Tolerated	Benign	Damaging
11:116693871	C/T	APOA4	NM_000482.3:c.37G>A	NP_000473.2:p.Val13Met	missense_variant	Missense	Benign	https://franklin.genoox.com/variant/chr11-116693871-C-T	0.0102476	0.01	0.00299521	23.9	Damaging	Benign	Tolerated
2:21234815	T/C	APOB	NM_000384.2:c.4925A>G	NP_000375.2:p.Lys1642Arg	missense_variant	Missense	VUS	https://franklin.genoox.com/variant/chr2-21234815-T-C				23.9	Damaging	Probably damaging	Damaging
2:21234873	C/T	APOB	NM_000384.2:c.4867G>A	NP_000375.2:p.Gly1623Ser	missense_variant	Missense	VUS	https://franklin.genoox.com/variant/chr2-21234873-C-T				23.9	Damaging	Possibly damaging	Damaging
2:21245791	C/A	APOB	NM_000384.2:c.2728G>T	NP_000375.2:p.Gly910Cys	missense_variant	Missense	VUS	https://franklin.genoox.com/variant/chr2-21245791-C-A		5.766e-05		23.9	Damaging	Probably damaging	Damaging
2:21255280	G/A	APOB	NM_000384.2:c.1298C>T	NP_000375.2:p.Ala433Val	missense_variant	Missense	VUS	https://franklin.genoox.com/variant/chr2-21255280-G-A	0.000193673	0.0001977	0.000199681	23.9	Damaging	Probably damaging	Damaging
2:21260933	G/A	APOB	NM_000384.2:c.434C>T	NP_000375.2:p.Pro145Leu	missense_variant	Missense	VUS	https://franklin.genoox.com/variant/chr2-21260933-G-A		8.236e-05	0.000399361	23.9	Damaging	Probably damaging	Damaging
12:121426790	G/A	HNF1A	NM_000545.6:c.481G>A	NP_000536.5:p.Ala161Thr	missense_variant	Missense	Likely Pathogenic	https://franklin.genoox.com/variant/chr12-121426790-G-A		0.00014		23.9	Damaging	Probably damaging	Damaging
19:11213382	G/-	LDLR	NM_000527.4:c.233delG	NP_000518.1:p.Arg78Leufs*127	frameshift_variant	LoF	Pathogenic	https://franklin.genoox.com/variant/chr19-11213381-CG-C				23.9
15:58840586	C/T	LIPC	NM_000236.2:c.866C>T	NP_000227.2:p.Ser289Phe	missense_variant	Missense	VUS	https://franklin.genoox.com/variant/chr15-58840586-C-T	0.00106603	0.001186	0.000399361	23.9	Damaging	Probably damaging	Damaging
19:42912229	C/T	LIPE	NM_005357.3:c.1555G>A	NP_005348.2:p.Asp519Asn	missense_variant	Missense	Likely Benign	https://franklin.genoox.com/variant/chr19-42912229-C-T	0.00349221	0.001705	0.000998403	23.9	Tolerated	Probably damaging	Damaging
16:943018	A/G	LMF1	NM_022773.2:c.718T>C	NP_073610.2:p.Phe240Leu	missense_variant	Missense	VUS	https://franklin.genoox.com/variant/chr16-943018-A-G	0.000970497	8.382e-05	0.000798722	23.9	Damaging	Benign	Damaging
19:2434857	G/A	LMNB2	NM_032737.3:c.910C>T	NP_116126.3:p.Arg304Cys	missense_variant	Missense	VUS	https://franklin.genoox.com/variant/chr19-2434857-G-A		3.321e-05		23.9		Probably damaging	Damaging
8:19813528	A/G	LPL	NM_000237.2:c.952A>G	NP_000228.1:p.Asn318Asp	missense_variant	Missense	Likely Pathogenic	https://franklin.genoox.com/variant/chr8-19813528-A-G				23.9	Tolerated	Benign	Damaging
7:73020045	T/G	MLXIPL	NM_032951.2:c.874A>C	NP_116569.1:p.Ser292Arg	missense_variant	Missense	Likely Benign	https://franklin.genoox.com/variant/chr7-73020045-T-G	0.00294023	0.001013	0.00279553	23.9	Damaging	Probably damaging	Damaging
4:100515922	G/A	MTTP	NM_000253.3:c.791G>A	NP_000244.2:p.Gly264Asp	missense_variant	Missense	VUS	https://franklin.genoox.com/variant/chr4-100515922-G-A				23.9	Damaging	Possibly damaging	Damaging
6:16145487	A/C	MYLIP	NM_013262.3:c.1187A>C	NP_037394.2:p.Asn396Thr	missense_variant	Missense	VUS	https://franklin.genoox.com/variant/chr6-16145487-A-C	3.23478e-05	3.295e-05		23.9	Damaging	Benign	Damaging
20:44528126	A/T	PLTP	NM_006227.3:c.1334T>A	NP_006218.1:p.Val445Glu	missense_variant	Missense	VUS	https://franklin.genoox.com/variant/chr20-44528126-A-T	3.23729e-05	1.647e-05		23.9	Damaging	Benign	Damaging
19:50902670	C/T	POLD1	NM_002691.3:c.245C>T	NP_002682.2:p.Pro82Leu	missense_variant	Missense	VUS	https://franklin.genoox.com/variant/chr19-50902670-C-T		0.0001565		23.9	Damaging	Possibly damaging	Damaging
1:109890144	T/G	SORT1	NM_002959.6:c.793A>C	NP_002950.3:p.Asn265His	missense_variant	Missense	VUS	https://franklin.genoox.com/variant/chr1-109890144-T-G		2.471e-05		23.9	Tolerated	Possibly damaging	Damaging
9:107547832	G/A	ABCA1	NM_005502.3:c.6490C>T	NP_005493.2:p.Pro2164Ser	missense_variant	Missense	VUS	https://franklin.genoox.com/variant/chr9-107547832-G-A		1.647e-05		23.8	Tolerated	Benign	Damaging
11:116691951	G/A	APOA4	NM_000482.3:c.823C>T	NP_000473.2:p.Arg275Cys	missense_variant	Missense	VUS	https://franklin.genoox.com/variant/chr11-116691951-G-A	9.69556e-05	6.59e-05		23.8	Damaging	Probably damaging	Damaging
11:116692530	G/A	APOA4	NM_000482.3:c.244C>T	NP_000473.2:p.Pro82Ser	missense_variant	Missense	VUS	https://franklin.genoox.com/variant/chr11-116692530-G-A				23.8	Damaging	Probably damaging	Damaging
2:21228483	A/G	APOB	NM_000384.2:c.11257T>C	NP_000375.2:p.Phe3753Leu	missense_variant	Missense	Likely Benign	https://franklin.genoox.com/variant/chr2-21228483-A-G	0.0020341	0.0005436	0.00119808	23.8	Damaging	Possibly damaging	Tolerated
2:21234180	C/T	APOB	NM_000384.2:c.5560G>A	NP_000375.2:p.Asp1854Asn	missense_variant	Missense	VUS	https://franklin.genoox.com/variant/chr2-21234180-C-T		3.295e-05		23.8	Damaging	Possibly damaging	Damaging
2:21258493	A/G	APOB	NM_000384.2:c.781T>C	NP_000375.2:p.Cys261Arg	missense_variant	Missense	VUS	https://franklin.genoox.com/variant/chr2-21258493-A-G				23.8	Damaging	Probably damaging	Damaging
9:135944447	G/C	CEL	NM_001807.4:c.1096G>C	NP_001798.2:p.Asp366His	missense_variant	Missense						23.8	Damaging	Possibly damaging	Damaging
19:40316897	G/A	DYRK1B	NM_004714.2:c.1441C>T	NP_004705.1:p.Arg481Trp	missense_variant	Missense	VUS	https://franklin.genoox.com/variant/chr19-40316897-G-A				23.8	Damaging	Probably damaging	Damaging
19:40322497	G/C	DYRK1B	NM_004714.2:c.11C>G	NP_004705.1:p.Pro4Arg	missense_variant	Missense	VUS	https://franklin.genoox.com/variant/chr19-40322497-G-C				23.8	Damaging	Probably damaging	Damaging
19:49206407	C/T	FUT2	NM_000511.5:c.194C>T	NP_000502.4:p.Thr65Met	missense_variant	Missense	VUS	https://franklin.genoox.com/variant/chr19-49206407-C-T	3.23164e-05			23.8	Damaging	Probably damaging	Damaging
2:27721186	T/A	GCKR	NM_001486.3:c.350T>A	NP_001477.2:p.Met117Lys	missense_variant	Missense	VUS	https://franklin.genoox.com/variant/chr2-27721186-T-A		7.413e-05	0.000199681	23.8	Damaging	Benign	Damaging
17:36104645	G/C	HNF1B	NM_000458.3:c.231C>G	NP_000449.1:p.Asp77Glu	missense_variant	Missense	Likely Pathogenic	https://franklin.genoox.com/variant/chr17-36104645-G-C				23.8		Probably damaging	Damaging
19:11224014	G/A	LDLR	NM_000527.4:c.1247G>A	NP_000518.1:p.Arg416Gln	missense_variant	Missense	Pathogenic	https://franklin.genoox.com/variant/chr19-11224014-G-A	3.23248e-05	1.647e-05		23.8	Damaging	Possibly damaging	Damaging
10:90983580	A/G	LIPA	NM_000235.3:c.683T>C	NP_000226.2:p.Phe228Ser	missense_variant	Missense	VUS	https://franklin.genoox.com/variant/chr10-90983580-A-G	0.000710457	0.0002224	0.00119808	23.8	Tolerated	Possibly damaging	Damaging
15:58840679	G/T	LIPC	NM_000236.2:c.959G>T	NP_000227.2:p.Arg320Leu	missense_variant	Missense	VUS	https://franklin.genoox.com/variant/chr15-58840679-G-T		3.297e-05		23.8	Damaging	Probably damaging	Damaging
1:156104673	C/G	LMNA	NM_170707.3:c.717C>G	NP_733821.1:p.Ser239Arg	missense_variant	Missense	VUS	https://franklin.genoox.com/variant/chr1-156104673-C-G				23.8	Tolerated	Possibly damaging	Damaging
1:156108880	A/G	LMNA	NM_170707.3:c.1978A>G	NP_733821.1:p.Asn660Asp	missense_variant	Missense	VUS	https://franklin.genoox.com/variant/chr1-156108880-A-G	0.000195059	4.118e-05		23.8	Damaging	Benign	Damaging
8:19805715	A/G	LPL	NM_000237.2:c.113A>G	NP_000228.1:p.Glu38Gly	missense_variant	Missense	VUS	https://franklin.genoox.com/variant/chr8-19805715-A-G		8.236e-06		23.8	Damaging	Possibly damaging	Damaging
7:73011540	G/T	MLXIPL	NM_032951.2:c.1575C>A	NP_116569.1:p.Asn525Lys	missense_variant	Missense	VUS	https://franklin.genoox.com/variant/chr7-73011540-G-T	0.000227096	0.0001427		23.8	Damaging	Probably damaging	Tolerated
1:55525192	A/G	PCSK9	NM_174936.3:c.1537A>G	NP_777596.2:p.Asn513Asp	missense_variant	Missense	VUS	https://franklin.genoox.com/variant/chr1-55525192-A-G				23.8	Damaging	Possibly damaging	Damaging
15:90208880	G/T	PLIN1	NM_002666.4:c.1503C>A	NP_002657.3:p.Phe501Leu	missense_variant	Missense	VUS	https://franklin.genoox.com/variant/chr15-90208880-G-T	6.59805e-05			23.8	Damaging	Benign	Damaging
19:50909562	C/G	POLD1	NM_002691.3:c.1366C>G	NP_002682.2:p.Gln456Glu	missense_variant	Missense	VUS	https://franklin.genoox.com/variant/chr19-50909562-C-G				23.8	Damaging	Benign	Damaging
22:46611079	C/T	PPARA	NM_005036.4:c.218C>T	NP_005027.2:p.Ser73Leu	missense_variant	Missense	VUS	https://franklin.genoox.com/variant/chr22-46611079-C-T	3.22997e-05	8.236e-06		23.8	Damaging	Benign	Damaging
11:17470143	A/G	ABCC8	NM_000352.4:c.1252T>C	NP_000343.2:p.Cys418Arg	missense_variant	Missense	VUS	https://franklin.genoox.com/variant/chr11-17470143-A-G	0.000968429	0.0006424	0.000798722	23.7	Damaging	Benign	Damaging
2:44071687	C/A	ABCG8	NM_022437.2:c.105C>A	NP_071882.1:p.Ser35Arg	missense_variant	Missense	VUS	https://franklin.genoox.com/variant/chr2-44071687-C-A				23.7	Damaging	Probably damaging	Damaging
9:139568367	A/G	AGPAT2	NM_006412.3:c.674T>C	NP_006403.2:p.Val225Ala	missense_variant	Missense	VUS	https://franklin.genoox.com/variant/chr9-139568367-A-G	3.23897e-05	8.307e-06	0.000199681	23.7	Damaging	Possibly damaging	Damaging
11:116706810	C/T	APOA1	NM_000039.2:c.518G>A	NP_000030.1:p.Arg173His	missense_variant	Missense	VUS	https://franklin.genoox.com/variant/chr11-116706810-C-T				23.7	Damaging	Probably damaging	Tolerated
7:116166602	C/G	CAV1	NM_001753.4:c.54C>G	NP_001744.2:p.Ile18Met	5_prime_UTR_premature_start_codon_gain_variant	Missense	VUS	https://franklin.genoox.com/variant/chr7-116166602-C-G	9.69493e-05	5.766e-05	0.000199681	23.7	Damaging	Benign	Damaging
7:116139977	C/T	CAV2	NM_001233.4:c.142C>T	NP_001224.1:p.His48Tyr	missense_variant	Missense	VUS	https://franklin.genoox.com/variant/chr7-116139977-C-T				23.7	Damaging	Possibly damaging	Damaging
3:9908888	G/A	CIDEC	NM_001199623.1:c.686C>T	NP_001186552.1:p.Thr229Met	missense_variant	Missense	VUS	https://franklin.genoox.com/variant/chr3-9908888-G-A	0.000290548	0.0005601	0.000599042	23.7	Damaging	Possibly damaging	Damaging
19:4157279	GACCATA/-	CREB3L3	NM_032607.2:c.448_454delATAGACC	NP_115996.1:p.Ile150Trpfs*29	frameshift_variant	LoF	VUS	https://franklin.genoox.com/variant/chr19-4157278-TGACCATA-T				23.7
19:4171399	C/A	CREB3L3	NM_032607.2:c.995C>A	NP_115996.1:p.Ala332Asp	stop_gained	LoF	VUS	https://franklin.genoox.com/variant/chr19-4171399-C-A				23.7	Damaging	Possibly damaging	Damaging
22:42526694	G/A	CYP2D6	NM_000106.5:c.100C>T	NP_000097.3:p.Pro34Ser	missense_variant	Missense	Benign	https://franklin.genoox.com/variant/chr22-42526694-G-A	0.19206	0.204	0.238019	23.7	Damaging	Probably damaging	Damaging
19:40321142	T/C	DYRK1B	NM_004714.2:c.245A>G	NP_004705.1:p.Lys82Arg	missense_variant	Missense	VUS	https://franklin.genoox.com/variant/chr19-40321142-T-C				23.7	Damaging	Benign	Damaging
7:44186062	C/G	GCK	NM_000162.3:c.1019G>C	NP_000153.1:p.Ser340Thr	missense_variant	Missense	Likely Pathogenic	https://franklin.genoox.com/variant/chr7-44186062-C-G				23.7	Damaging	Benign	Damaging
2:27720451	T/C	GCKR	NM_001486.3:c.239T>C	NP_001477.2:p.Leu80Pro	missense_variant	Missense	VUS	https://franklin.genoox.com/variant/chr2-27720451-T-C		0.0001235	0.000199681	23.7	Damaging	Possibly damaging	Damaging
2:27746148	G/A	GCKR	NM_001486.3:c.1720G>A	NP_001477.2:p.Ala574Thr	missense_variant	Missense	VUS	https://franklin.genoox.com/variant/chr2-27746148-G-A	0	2.471e-05		23.7	Damaging	Probably damaging	Damaging
12:50500141	T/C	GPD1	NM_005276.3:c.431T>C	NP_005267.2:p.Met144Thr	missense_variant	Missense	VUS	https://franklin.genoox.com/variant/chr12-50500141-T-C	0.000518336	0.0007495	0.000599042	23.7	Damaging	Benign	Damaging
12:121432208	G/A	HNF1A	NM_000545.6:c.955G>A	NP_000536.5:p.Gly319Ser	missense_variant	Missense	VUS	https://franklin.genoox.com/variant/chr12-121432208-G-A	3.23646e-05			23.7	Damaging	Possibly damaging	Damaging
11:17408998	G/A	KCNJ11	NM_000525.3:c.641C>T	NP_000516.3:p.Thr214Ile	missense_variant	Missense	VUS	https://franklin.genoox.com/variant/chr11-17408998-G-A				23.7	Damaging	Benign	Damaging
2:10192543	C/T	KLF11	NM_003597.4:c.1448C>T	NP_003588.1:p.Pro483Leu	missense_variant	Missense	VUS	https://franklin.genoox.com/variant/chr2-10192543-C-T	0.000193836	0.0001565		23.7	Damaging	Benign	Damaging
16:67976625	C/T	LCAT	NM_000229.1:c.472G>A	NP_000220.1:p.Val158Met	missense_variant	Missense	VUS	https://franklin.genoox.com/variant/chr16-67976625-C-T		0.0001153		23.7	Damaging	Possibly damaging	Tolerated
19:11226801	G/A	LDLR	NM_000527.4:c.1618G>A	NP_000518.1:p.Ala540Thr	missense_variant	Missense	Pathogenic	https://franklin.genoox.com/variant/chr19-11226801-G-A		1.647e-05		23.7	Damaging	Probably damaging	Damaging
19:11230879	G/T	LDLR	NM_000527.4:c.1957G>T	NP_000518.1:p.Val653Phe	missense_variant	Missense	Likely Pathogenic	https://franklin.genoox.com/variant/chr19-11230879-G-T				23.7	Damaging	Probably damaging	Damaging
19:11233886	C/-	LDLR	NM_000527.4:c.2178delC	NP_000518.1:p.Val727Serfs*3	frameshift_variant	LoF	Pathogenic	https://franklin.genoox.com/variant/chr19-11233885-AC-A				23.7
1:25890161	C/T	LDLRAP1	NM_015627.2:c.626C>T	NP_056442.2:p.Thr209Ile	missense_variant	Missense	VUS	https://franklin.genoox.com/variant/chr1-25890161-C-T	0.000387847	0.0001235	0.000798722	23.7	Damaging	Benign	Damaging
10:90974776	T/C	LIPA	NM_000235.3:c.1009A>G	NP_000226.2:p.Thr337Ala	missense_variant	Missense	Likely Benign	https://franklin.genoox.com/variant/chr10-90974776-T-C	0.000516462	0.0006919	0.00219649	23.7	Damaging	Probably damaging	Damaging
15:58855760	A/C	LIPC	NM_000236.2:c.1226A>C	NP_000227.2:p.Asp409Ala	missense_variant	Missense	VUS	https://franklin.genoox.com/variant/chr15-58855760-A-C	0.000807285	0.0005766	0.00199681	23.7	Damaging	Probably damaging	Damaging
19:42911617	T/C	LIPE	NM_005357.3:c.1846A>G	NP_005348.2:p.Ser616Gly	missense_variant	Missense	Likely Benign	https://franklin.genoox.com/variant/chr19-42911617-T-C	9.72826e-05	0.0003379	0.000399361	23.7	Tolerated	Possibly damaging	Damaging
16:919002	C/T	LMF1	NM_022773.2:c.1471G>A	NP_073610.2:p.Asp491Asn	missense_variant	Missense	VUS	https://franklin.genoox.com/variant/chr16-919002-C-T	0.000323729	0.0003637	0.000399361	23.7	Damaging	Possibly damaging	Damaging
16:920733	C/T	LMF1	NM_022773.2:c.1228G>A	NP_073610.2:p.Gly410Arg	missense_variant	Missense	VUS	https://franklin.genoox.com/variant/chr16-920733-C-T	0.000776247	0.0008925	0.000599042	23.7	Damaging	Probably damaging	Damaging
16:1004450	G/A	LMF1	NM_022773.2:c.410C>T	NP_073610.2:p.Ser137Leu	missense_variant	Missense	VUS	https://franklin.genoox.com/variant/chr16-1004450-G-A	3.22851e-05	2.479e-05	0.000199681	23.7	Damaging	Probably damaging	Damaging
1:156105759	G/A	LMNA	NM_170707.3:c.1004G>A	NP_733821.1:p.Arg335Gln	missense_variant	Missense	Likely Pathogenic	https://franklin.genoox.com/variant/chr1-156105759-G-A	0.000193911	3.295e-05		23.7	Tolerated	Probably damaging	Damaging
2:11916210	A/C	LPIN1	NM_145693.2:c.722+2339A>C		splice_acceptor_variant	LoF	Likely Pathogenic	https://franklin.genoox.com/variant/chr2-11916210-A-C	9.77199e-05	0.003006	0.00159744	23.7			Damaging
7:73011212	G/A	MLXIPL	NM_032951.2:c.1654C>T	NP_116569.1:p.Arg552Trp	missense_variant	Missense	VUS	https://franklin.genoox.com/variant/chr7-73011212-G-A	3.23708e-05	9.113e-05		23.7	Damaging	Probably damaging	Tolerated
2:182542615	G/T	NEUROD1	NM_002500.4:c.973C>A	NP_002491.2:p.Arg325Ser	missense_variant	Missense	VUS	https://franklin.genoox.com/variant/chr2-182542615-G-T		0.0002389		23.7	Tolerated	Benign	Damaging
7:44576480	C/A	NPC1L1	NM_013389.2:c.1642G>T	NP_037521.2:p.Ala548Ser	missense_variant	Missense	VUS	https://franklin.genoox.com/variant/chr7-44576480-C-A	6.46621e-05	5.765e-05		23.7	Damaging	Possibly damaging	Damaging
7:127251723	-/G	PAX4	NM_006193.2:c.755dupC	NP_006184.2:p.Gly253Trpfs*32	frameshift_variant	LoF			3.27955e-05	6.592e-05	0.000199681	23.7
15:90209025	C/T	PLIN1	NM_002666.4:c.1358G>A	NP_002657.3:p.Arg453His	missense_variant	Missense	Likely Benign	https://franklin.genoox.com/variant/chr15-90209025-C-T	0.000273635	0.0001014		23.7	Damaging	Probably damaging	Tolerated
20:44530967	G/A	PLTP	NM_006227.3:c.1114C>T	NP_006218.1:p.Arg372Cys	missense_variant	Missense	VUS	https://franklin.genoox.com/variant/chr20-44530967-G-A		7.413e-05		23.7	Damaging	Probably damaging	Tolerated
22:46615877	G/A	PPARA	NM_005036.4:c.677G>A	NP_005027.2:p.Arg226Gln	missense_variant	Missense	VUS	https://franklin.genoox.com/variant/chr22-46615877-G-A				23.7	Tolerated	Benign	Damaging
1:109897147	A/C	SORT1	NM_002959.6:c.550T>G	NP_002950.3:p.Leu184Val	missense_variant	Missense	VUS	https://franklin.genoox.com/variant/chr1-109897147-A-C	3.2281e-05	4.118e-05		23.7	Damaging	Probably damaging	Damaging
9:107560803	C/T	ABCA1	NM_005502.3:c.5020G>A	NP_005493.2:p.Val1674Ile	missense_variant	Missense	VUS	https://franklin.genoox.com/variant/chr9-107560803-C-T	0.00125953	0.0006919	0.000998403	23.6	Tolerated	Benign	Damaging
9:107578578	C/T	ABCA1	NM_005502.3:c.3584G>A	NP_005493.2:p.Arg1195Gln	missense_variant	Missense	VUS	https://franklin.genoox.com/variant/chr9-107578578-C-T	6.46914e-05	8.236e-05	0.000199681	23.6	Tolerated	Benign	Damaging
11:17485032	G/A	ABCC8	NM_000352.4:c.532C>T	NP_000343.2:p.Leu178Phe	missense_variant	Missense	VUS	https://franklin.genoox.com/variant/chr11-17485032-G-A	6.46371e-05	8.24e-06		23.6	Damaging	Possibly damaging	Damaging
2:44040341	A/G	ABCG5	NM_022436.2:c.1870T>C	NP_071881.1:p.Phe624Leu	missense_variant	Missense	VUS	https://franklin.genoox.com/variant/chr2-44040341-A-G	0.000322768	0.0005765	0.000399361	23.6	Damaging	Benign	Damaging
11:116661305	C/G	APOA5	NM_052968.4:c.640G>C	NP_443200.2:p.Ala214Pro	missense_variant	Missense	VUS	https://franklin.genoox.com/variant/chr11-116661305-C-G				23.6	Damaging	Probably damaging	Damaging
8:11412353	C/G	BLK	NM_001715.2:c.574C>G	NP_001706.2:p.Arg192Gly	missense_variant	Missense	VUS	https://franklin.genoox.com/variant/chr8-11412353-C-G	0.000646831	0.000173	0.000599042	23.6	Damaging	Possibly damaging	Tolerated
9:135940439	T/G	CEL	NM_001807.4:c.362T>G	NP_001798.2:p.Leu121Arg	missense_variant	Missense	VUS	https://franklin.genoox.com/variant/chr9-135940448-T-G	0.0166872	0.005015	0.0171725	23.6	Tolerated	Probably damaging	Damaging
19:40316488	TG/GC	DYRK1B	NM_004714.2:c.1756_1757delinsGC	NP_004705.1:p.His586Ala	missense_variant	Missense	VUS	https://franklin.genoox.com/variant/chr19-40316488-TG-GC				23.6
19:40321408	G/A	DYRK1B	NM_004714.2:c.79C>T	NP_004705.1:p.Arg27Trp	missense_variant	Missense	VUS	https://franklin.genoox.com/variant/chr19-40321408-G-A	6.46162e-05	4.942e-05	0.000199681	23.6	Damaging	Benign	Damaging
7:44187278	G/C	GCK	NM_000162.3:c.834C>G	NP_000153.1:p.Asp278Glu	missense_variant	Missense	Likely Pathogenic	https://franklin.genoox.com/variant/chr7-44187278-G-C				23.6	Damaging	Probably damaging	Damaging
12:121416709	-/G	HNF1A	NM_000545.6:c.142dupG	NP_000536.5:p.Glu48Glyfs*12	frameshift_variant	LoF	Likely Pathogenic	https://franklin.genoox.com/variant/chr12-121416708-A-AG				23.6
12:121431469	A/G	HNF1A	NM_000545.6:c.673A>G	NP_000536.5:p.Ser225Gly	missense_variant	Missense	Likely Pathogenic	https://franklin.genoox.com/variant/chr12-121431469-A-G				23.6	Damaging	Benign	Damaging
12:121437335	C/T	HNF1A	NM_000545.6:c.1673C>T	NP_000536.5:p.Pro558Leu	missense_variant	Missense	VUS	https://franklin.genoox.com/variant/chr12-121437335-C-T	3.23206e-05	8.241e-06		23.6	Damaging	Benign	Damaging
12:121437391	C/G	HNF1A	NM_000545.6:c.1729C>G	NP_000536.5:p.His577Asp	missense_variant	Missense	VUS	https://franklin.genoox.com/variant/chr12-121437391-C-G	6.46329e-05	0.0001486	0.000399361	23.6	Damaging	Benign	Damaging
20:43048406	T/C	HNF4A	NM_000457.4:c.782T>C	NP_000448.3:p.Met261Thr	missense_variant	Missense	Likely Pathogenic	https://franklin.genoox.com/variant/chr20-43048406-T-C				23.6	Damaging	Benign	Damaging
11:17408485	G/C	KCNJ11	NM_000525.3:c.1154C>G	NP_000516.3:p.Ser385Cys	missense_variant	Missense	Benign	https://franklin.genoox.com/variant/chr11-17408485-G-C	0.00821209	0.004802	0.0109824	23.6	Damaging	Benign	Damaging
19:11222280	A/C	LDLR	NM_000527.4:c.1151A>C	NP_000518.1:p.Gln384Pro	missense_variant	Missense	Pathogenic	https://franklin.genoox.com/variant/chr19-11222280-A-C				23.6	Damaging	Probably damaging	Damaging
19:11224052	G/T	LDLR	NM_000527.4:c.1285G>T	NP_000518.1:p.Val429Leu	missense_variant	Missense	Pathogenic	https://franklin.genoox.com/variant/chr19-11224052-G-T				23.6	Damaging	Possibly damaging	Damaging
19:11233991	C/T	LDLR	NM_000527.4:c.2282C>T	NP_000518.1:p.Thr761Met	missense_variant	Missense	VUS	https://franklin.genoox.com/variant/chr19-11233991-C-T		3.295e-05	0.000199681	23.6	Damaging	Probably damaging	Damaging
15:58830655	C/T	LIPC	NM_000236.2:c.212C>T	NP_000227.2:p.Thr71Met	missense_variant	Missense	VUS	https://franklin.genoox.com/variant/chr15-58830655-C-T	3.22872e-05	1.647e-05		23.6	Damaging	Probably damaging	Damaging
19:42912399	T/G	LIPE	NM_005357.3:c.1495A>C	NP_005348.2:p.Asn499His	missense_variant	Missense	Benign	https://franklin.genoox.com/variant/chr19-42912399-T-G	0.0098763	0.003146	0.0123802	23.6	Tolerated	Probably damaging	Tolerated
16:904599	G/A	LMF1	NM_022773.2:c.1637C>T	NP_073610.2:p.Pro546Leu	missense_variant	Missense	VUS	https://franklin.genoox.com/variant/chr16-904599-G-A	6.47082e-05	0.0001331		23.6	Damaging	Possibly damaging	Damaging
16:929614	G/A	LMF1	NM_022773.2:c.853C>T	NP_073610.2:p.Arg285Trp	missense_variant	Missense	VUS	https://franklin.genoox.com/variant/chr16-929614-G-A	3.23478e-05	3.309e-05		23.6	Tolerated	Possibly damaging	Damaging
2:11911535	T/A	LPIN1	NM_145693.2:c.326T>A	NP_663731.1:p.Leu109Gln	missense_variant	Missense	VUS	https://franklin.genoox.com/variant/chr2-11911535-T-A		4.118e-05		23.6	Damaging	Probably damaging	Damaging
7:44578747	G/A	NPC1L1	NM_013389.2:c.1249C>T	NP_037521.2:p.Arg417Trp	missense_variant	Missense	Likely Benign (?)	https://franklin.genoox.com/variant/chr7-44578747-G-A	0.000839793	0.001277	0.000199681	23.6	Damaging	Possibly damaging	Tolerated
20:44533641	G/C	PLTP	NM_006227.3:c.822C>G	NP_006218.1:p.Asp274Glu	missense_variant	Missense	VUS	https://franklin.genoox.com/variant/chr20-44533641-G-C		8.236e-06		23.6	Damaging	Possibly damaging	Damaging
11:821832	A/G	PNPLA2	NM_020376.3:c.392A>G	NP_065109.1:p.His131Arg	missense_variant	Missense	VUS	https://franklin.genoox.com/variant/chr11-821832-A-G	6.47291e-05			23.6	Damaging	Benign	Damaging
5:133956641	C/A	SAR1B	NM_016103.3:c.160G>T	NP_057187.1:p.Val54Phe	missense_variant	Missense	VUS	https://franklin.genoox.com/variant/chr5-133956641-C-A	6.45828e-05	3.295e-05		23.6	Damaging	Benign	Damaging
12:21331581	G/C	SLCO1B1	NM_006446.4:c.553G>C	NP_006437.3:p.Glu185Gln	missense_variant	Missense	VUS	https://franklin.genoox.com/variant/chr12-21331581-G-C				23.6	Damaging	Probably damaging	Damaging
8:30916058	A/G	WRN	NM_000553.4:c.95A>G	NP_000544.2:p.Lys32Arg	missense_variant	Missense	Benign	https://franklin.genoox.com/variant/chr8-30916058-A-G	0.00342178	0.003583	0.00119808	23.6	Damaging	Benign	Tolerated
8:30973938	C/T	WRN	NM_000553.4:c.2342C>T	NP_000544.2:p.Thr781Ile	missense_variant	Missense	Likely Benign	https://franklin.genoox.com/variant/chr8-30973938-C-T	3.22914e-05	0.0002224	0.000599042	23.6	Tolerated	Benign	Damaging
9:107588061	C/A	ABCA1	NM_005502.3:c.2445G>T	NP_005493.2:p.Glu815Asp	missense_variant	Missense	VUS	https://franklin.genoox.com/variant/chr9-107588061-C-A				23.5	Tolerated	Possibly damaging	Damaging
9:107651387	A/C	ABCA1	NM_005502.3:c.156T>G	NP_005493.2:p.His52Gln	missense_variant	Missense	VUS	https://franklin.genoox.com/variant/chr9-107651387-A-C				23.5	Damaging	Benign	Damaging
2:21228437	A/G	APOB	NM_000384.2:c.11303T>C	NP_000375.2:p.Ile3768Thr	missense_variant	Missense	VUS	https://franklin.genoox.com/variant/chr2-21228437-A-G	3.22977e-05	4.118e-05		23.5	Damaging	Probably damaging	Tolerated
11:62459888	C/T	BSCL2	NM_032667.6:c.631G>A	NP_116056.3:p.Gly211Arg	missense_variant	Missense	VUS	https://franklin.genoox.com/variant/chr11-62459888-C-T	0.00029066	6.589e-05	0.000199681	23.5	Damaging	Possibly damaging	Damaging
16:57015091	G/C	CETP	NM_000078.2:c.1168G>C	NP_000069.2:p.Ala390Pro	missense_variant	Missense	Benign	https://franklin.genoox.com/variant/chr16-57015091-G-C	0.0312359	0.051	0.0419329	23.5	Damaging	Probably damaging	Damaging
16:57017292	A/G	CETP	NM_000078.2:c.1376A>G	NP_000069.2:p.Asp459Gly	missense_variant	Missense	Benign	https://franklin.genoox.com/variant/chr16-57017292-A-G	0.00148656	0.002389	0.0061901	23.5	Damaging	Possibly damaging	Tolerated
19:49206451	G/A	FUT2	NM_000511.5:c.238G>A	NP_000502.4:p.Ala80Thr	missense_variant	Missense	VUS	https://franklin.genoox.com/variant/chr19-49206451-G-A	0.000420331	0.0006431	0.000599042	23.5	Damaging	Probably damaging	Damaging
19:49206463	G/A	FUT2	NM_000511.5:c.250G>A	NP_000502.4:p.Ala84Thr	missense_variant	Missense	VUS	https://franklin.genoox.com/variant/chr19-49206463-G-A	6.4658e-05	8.245e-06		23.5	Damaging	Probably damaging	Damaging
19:11211016	C/T	LDLR	NM_000527.4:c.185C>T	NP_000518.1:p.Thr62Met	missense_variant	Missense	Likely Pathogenic	https://franklin.genoox.com/variant/chr19-11211016-C-T	3.22956e-05	0.0001318	0.000199681	23.5	Damaging	Probably damaging	Damaging
19:11222295	C/T	LDLR	NM_000527.4:c.1166C>T	NP_000518.1:p.Thr389Met	missense_variant	Missense	Likely Pathogenic	https://franklin.genoox.com/variant/chr19-11222295-C-T		1.647e-05		23.5	Damaging	Probably damaging	Damaging
1:25893463	G/A	LDLRAP1	NM_015627.2:c.907G>A	NP_056442.2:p.Asp303Asn	missense_variant	Missense	VUS	https://franklin.genoox.com/variant/chr1-25893463-G-A	0.000161593	0.0001565	0.000199681	23.5	Tolerated	Benign	Damaging
1:156106995	G/A	LMNA	NM_170707.3:c.1580G>A	NP_733821.1:p.Arg527His	missense_variant	Missense	Pathogenic	https://franklin.genoox.com/variant/chr1-156106995-G-A	3.23248e-05	4.126e-05		23.5	Damaging	Benign	Damaging
2:11964812	C/A	LPIN1	NM_145693.2:c.2568C>A	NP_663731.1:p.Ser856Arg	missense_variant	Missense	VUS	https://franklin.genoox.com/variant/chr2-11964812-C-A	3.23039e-05			23.5	Damaging	Possibly damaging	Damaging
4:100512952	G/A	MTTP	NM_000253.3:c.758+5G>A		splice_region_variant	Other	VUS	https://franklin.genoox.com/variant/chr4-100512952-G-A				23.5
7:44579758	G/A	NPC1L1	NM_013389.2:c.238C>T	NP_037521.2:p.Arg80Cys	missense_variant	Missense	VUS	https://franklin.genoox.com/variant/chr7-44579758-G-A		2.471e-05	0.000399361	23.5	Tolerated	Possibly damaging	Damaging
1:55509585	C/T	PCSK9	NM_174936.3:c.277C>T	NP_777596.2:p.Arg93Cys	missense_variant	Missense	Benign	https://franklin.genoox.com/variant/chr1-55509585-C-T	0.000290773	0.0005848	0.00259585	23.5	Damaging	Probably damaging	Tolerated
1:55523053	G/A	PCSK9	NM_174936.3:c.1046G>A	NP_777596.2:p.Gly349Glu	missense_variant	Missense	VUS	https://franklin.genoox.com/variant/chr1-55523053-G-A				23.5	Damaging	Benign	Damaging
20:44539795	A/C	PLTP	NM_006227.3:c.196T>G	NP_006218.1:p.Ser66Ala	missense_variant	Missense	VUS	https://franklin.genoox.com/variant/chr20-44539795-A-C				23.5	Damaging	Possibly damaging	Damaging
8:126448289	T/A	TRIB1	NM_025195.3:c.695T>A	NP_079471.1:p.Met232Lys	missense_variant	Missense	VUS	https://franklin.genoox.com/variant/chr8-126448289-T-A				23.5	Damaging	Benign	Damaging
8:31001138	A/C	WRN	NM_000553.4:c.3382A>C	NP_000544.2:p.Ser1128Arg	missense_variant	Missense	VUS	https://franklin.genoox.com/variant/chr8-31001138-A-C				23.5	Tolerated	Benign	Damaging
11:17483209	C/T	ABCC8	NM_000352.4:c.743G>A	NP_000343.2:p.Arg248Gln	missense_variant	Missense	VUS	https://franklin.genoox.com/variant/chr11-17483209-C-T		2.471e-05		23.4	Tolerated	Benign	Damaging
2:44071743	A/G	ABCG8	NM_022437.2:c.161A>G	NP_071882.1:p.Tyr54Cys	missense_variant	Missense	Benign	https://franklin.genoox.com/variant/chr2-44071743-A-G	0.365146	0.425	0.434704	23.4	Damaging	Benign	Damaging
11:116706792	T/G	APOA1	NM_000039.2:c.536A>C	NP_000030.1:p.His179Pro	missense_variant	Missense	VUS	https://franklin.genoox.com/variant/chr11-116706792-T-G				23.4	Damaging	Probably damaging	Damaging
11:116707862	G/A	APOA1	NM_000039.2:c.55C>T	NP_000030.1:p.Arg19Trp	missense_variant	Missense	VUS	https://franklin.genoox.com/variant/chr11-116707862-G-A		3.295e-05		23.4	Tolerated	Benign	Damaging
2:21229061	T/C	APOB	NM_000384.2:c.10679A>G	NP_000375.2:p.Tyr3560Cys	missense_variant	Missense	VUS	https://franklin.genoox.com/variant/chr2-21229061-T-C		8.236e-06		23.4	Damaging	Probably damaging	Damaging
2:21233972	T/C	APOB	NM_000384.2:c.5768A>G	NP_000375.2:p.His1923Arg	missense_variant	Missense	Benign	https://franklin.genoox.com/variant/chr2-21233972-T-C	0.0327737	0.031	0.0161741	23.4	Damaging	Probably damaging	Damaging
2:21238301	A/T	APOB	NM_000384.2:c.3449T>A	NP_000375.2:p.Met1150Lys	missense_variant	Missense	VUS	https://franklin.genoox.com/variant/chr2-21238301-A-T	9.68492e-05	1.647e-05		23.4	Damaging	Possibly damaging	Damaging
19:45411165	G/C	APOE	NM_001302688.1:c.270G>C	NP_001289617.1:p.Gln90His	missense_variant	Missense	Likely Benign	https://franklin.genoox.com/variant/chr19-45411165-G-C	6.46831e-05	0.0001483	0.000399361	23.4	Tolerated	Possibly damaging	Tolerated
8:11414203	C/T	BLK	NM_001715.2:c.809C>T	NP_001706.2:p.Thr270Met	missense_variant	Missense	VUS	https://franklin.genoox.com/variant/chr8-11414203-C-T	0.000193874	6.589e-05		23.4	Damaging	Possibly damaging	Damaging
11:62457867	C/T	BSCL2	NM_032667.6:c.1169G>A	NP_116056.3:p.Arg390Gln	missense_variant	Missense	VUS	https://franklin.genoox.com/variant/chr11-62457867-C-T		2.471e-05		23.4	Damaging	Probably damaging	Tolerated
9:135937396	C/T	CEL	NM_001807.4:c.16C>T	NP_001798.2:p.Arg6Cys	missense_variant	Missense	VUS	https://franklin.genoox.com/variant/chr9-135937405-C-T	0.00657724	0.001079	0.00838658	23.4	Damaging	Probably damaging	Damaging
22:42524244	T/-	CYP2D6	NM_000106.5:c.775delA	NP_000097.3:p.Arg259Glyfs*2	frameshift_variant	LoF	Benign	https://franklin.genoox.com/variant/chr22-42524243-CT-C	0.0141756	0.012	0.00559105	23.4
2:27720174	G/A	GCKR	NM_001486.3:c.124G>A	NP_001477.2:p.Asp42Asn	missense_variant	Missense	VUS	https://franklin.genoox.com/variant/chr2-27720174-G-A		8.236e-06		23.4	Damaging	Probably damaging	Damaging
12:121416650	A/C	HNF1A	NM_000545.6:c.79A>C	NP_000536.5:p.Ile27Leu	missense_variant	Missense	Benign	https://franklin.genoox.com/variant/chr12-121416650-A-C	0.292355	0.348	0.298522	23.4	Tolerated	Benign	Damaging
2:10186320	G/A	KLF11	NM_003597.4:c.86G>A	NP_003588.1:p.Arg29Gln	missense_variant	Missense	VUS	https://franklin.genoox.com/variant/chr2-10186320-G-A	0.00177545	0.001425	0.00539137	23.4	Damaging	Probably damaging	Damaging
16:67976320	A/T	LCAT	NM_000229.1:c.694T>A	NP_000220.1:p.Ser232Thr	missense_variant	Missense	Benign	https://franklin.genoox.com/variant/chr16-67976320-A-T	0.0170863	0.018	0.00838658	23.4	Tolerated	Possibly damaging	Damaging
19:11226829	G/A	LDLR	NM_000527.4:c.1646G>A	NP_000518.1:p.Gly549Asp	missense_variant	Missense	Pathogenic	https://franklin.genoox.com/variant/chr19-11226829-G-A		4.942e-05		23.4	Damaging	Probably damaging	Damaging
15:58840535	C/T	LIPC	NM_000236.2:c.815C>T	NP_000227.2:p.Thr272Ile	missense_variant	Missense	VUS	https://franklin.genoox.com/variant/chr15-58840535-C-T	0.00074299	0.0002883	0.00119808	23.4	Tolerated	Possibly damaging	Tolerated
16:929617	C/T	LMF1	NM_022773.2:c.850G>A	NP_073610.2:p.Gly284Ser	missense_variant	Missense	VUS	https://franklin.genoox.com/variant/chr16-929617-C-T		2.482e-05		23.4	Tolerated	Possibly damaging	Damaging
19:2432428	C/T	LMNB2	NM_032737.3:c.1576G>A	NP_116126.3:p.Gly526Ser	missense_variant	Missense	VUS	https://franklin.genoox.com/variant/chr19-2432428-C-T	9.75039e-05	2.471e-05		23.4		Possibly damaging	Damaging
19:2434896	G/T	LMNB2	NM_032737.3:c.871C>A	NP_116126.3:p.Leu291Met	missense_variant	Missense	VUS	https://franklin.genoox.com/variant/chr19-2434896-G-T				23.4		Possibly damaging	Tolerated
2:11935579	G/A	LPIN1	NM_145693.2:c.1744G>A	NP_663731.1:p.Gly582Arg	missense_variant	Missense	VUS	https://franklin.genoox.com/variant/chr2-11935579-G-A	0.00074251	0.0006671	0.000399361	23.4	Damaging	Possibly damaging	Damaging
7:73012030	C/A	MLXIPL	NM_032951.2:c.1085G>T	NP_116569.1:p.Cys362Phe	missense_variant	Missense	VUS	https://franklin.genoox.com/variant/chr7-73012030-C-A		5.446e-05		23.4	Damaging	Possibly damaging	Damaging
7:44561376	G/A	NPC1L1	NM_013389.2:c.2888C>T	NP_037521.2:p.Pro963Leu	missense_variant	Missense	VUS	https://franklin.genoox.com/variant/chr7-44561376-G-A	9.68804e-05	6.589e-05	0.000199681	23.4	Damaging	Possibly damaging	Damaging
7:44579289	A/G	NPC1L1	NM_013389.2:c.707T>C	NP_037521.2:p.Leu236Pro	missense_variant	Missense	VUS	https://franklin.genoox.com/variant/chr7-44579289-A-G				23.4	Damaging	Probably damaging	Damaging
1:55521701	C/A	PCSK9	NM_174936.3:c.835C>A	NP_777596.2:p.Pro279Thr	missense_variant	Missense	Benign	https://franklin.genoox.com/variant/chr1-55521701-C-A	0.00103513	0.0003715	0.000998403	23.4	Damaging	Probably damaging	Damaging
20:44533631	C/G	PLTP	NM_006227.3:c.832G>C	NP_006218.1:p.Glu278Gln	missense_variant	Missense	Likely Benign	https://franklin.genoox.com/variant/chr20-44533631-C-G	0.000387472	0.0004365	0.000399361	23.4	Tolerated	Possibly damaging	Tolerated
19:50919886	C/G	POLD1	NM_002691.3:c.2973C>G	NP_002682.2:p.Cys991Trp	missense_variant	Missense	VUS	https://franklin.genoox.com/variant/chr19-50919886-C-G				23.4	Damaging	Benign	Damaging
17:40574948	G/T	PTRF	NM_012232.5:c.168C>A	NP_036364.2:p.Ser56Arg	missense_variant	Missense	VUS	https://franklin.genoox.com/variant/chr17-40574948-G-T	0.000193811	0.0004201		23.4	Damaging	Possibly damaging	Damaging
4:68456652	C/G	STAP1	NM_012108.3:c.710C>G	NP_036240.1:p.Thr237Ser	missense_variant	Missense	VUS	https://franklin.genoox.com/variant/chr4-68456652-C-G				23.4	Damaging	Probably damaging	Damaging
9:107586800	C/T	ABCA1	NM_005502.3:c.2602G>A	NP_005493.2:p.Glu868Lys	missense_variant	Missense	Benign	https://franklin.genoox.com/variant/chr9-107586800-C-T	0.00497288	0.001433	0.00419329	23.3	Tolerated	Benign	Damaging
9:107589378	T/C	ABCA1	NM_005502.3:c.2188A>G	NP_005493.2:p.Ile730Val	missense_variant	Missense	VUS	https://franklin.genoox.com/variant/chr9-107589378-T-C		4.942e-05	0.000199681	23.3	Tolerated	Possibly damaging	Damaging
11:17432191	A/G	ABCC8	NM_000352.4:c.2566T>C	NP_000343.2:p.Phe856Leu	missense_variant	Missense	VUS	https://franklin.genoox.com/variant/chr11-17432191-A-G				23.3	Tolerated	Benign	Damaging
11:116662407	G/C	APOA5	NM_052968.4:c.56C>G	NP_443200.2:p.Ser19Trp	missense_variant	Missense	Benign	https://franklin.genoox.com/variant/chr11-116662407-G-C	0.061272	0.062	0.0557109	23.3	Damaging	Possibly damaging	Tolerated
2:21235365	T/C	APOB	NM_000384.2:c.4375A>G	NP_000375.2:p.Ser1459Gly	missense_variant	Missense	Likely Benign	https://franklin.genoox.com/variant/chr2-21235365-T-C	0.000677769	0.00028	0.00139776	23.3	Damaging	Possibly damaging	Damaging
2:21260981	T/C	APOB	NM_000384.2:c.386A>G	NP_000375.2:p.Tyr129Cys	missense_variant	Missense	VUS	https://franklin.genoox.com/variant/chr2-21260981-T-C		5.765e-05	0.000399361	23.3	Damaging	Probably damaging	Damaging
9:135944091	G/A	CEL	NM_001807.4:c.937G>A	NP_001798.2:p.Val313Ile	missense_variant	Missense	VUS	https://franklin.genoox.com/variant/chr9-135944100-G-A				23.3	Damaging	Probably damaging	Damaging
16:57003579	T/C	CETP	NM_000078.2:c.425T>C	NP_000069.2:p.Ile142Thr	missense_variant	Missense	VUS	https://franklin.genoox.com/variant/chr16-57003579-T-C				23.3	Damaging	Probably damaging	Damaging
3:9918772	C/A	CIDEC	NM_001199623.1:c.224G>T	NP_001186552.1:p.Ser75Ile	missense_variant	Missense	VUS	https://franklin.genoox.com/variant/chr3-9918772-C-A		2.874e-05		23.3	Damaging	Possibly damaging	Damaging
19:40316438	G/A	DYRK1B	NM_004714.2:c.1807C>T	NP_004705.1:p.Leu603Phe	missense_variant	Missense	VUS	https://franklin.genoox.com/variant/chr19-40316438-G-A				23.3	Damaging	Possibly damaging	Damaging
19:40321404	A/G	DYRK1B	NM_004714.2:c.83T>C	NP_004705.1:p.Leu28Pro	missense_variant	Missense	Benign	https://franklin.genoox.com/variant/chr19-40321404-A-G	0.0010984	0.004547	0.00399361	23.3	Damaging	Possibly damaging	Damaging
17:36104803	C/A	HNF1B	NM_000458.3:c.73G>T	NP_000449.1:p.Val25Leu	missense_variant	Missense	Benign	https://franklin.genoox.com/variant/chr17-36104803-C-A	0.000258431	0.005321	0.00798722	23.3		Benign	Damaging
11:17409082	T/C	KCNJ11	NM_000525.3:c.557A>G	NP_000516.3:p.His186Arg	missense_variant	Missense	Likely Pathogenic	https://franklin.genoox.com/variant/chr11-17409082-T-C				23.3	Damaging	Benign	Damaging
2:10192597	C/T	KLF11	NM_003597.4:c.1502C>T	NP_003588.1:p.Pro501Leu	missense_variant	Missense	VUS	https://franklin.genoox.com/variant/chr2-10192597-C-T	3.23562e-05	7.413e-05		23.3	Damaging	Possibly damaging	Damaging
19:42914626	C/T	LIPE	NM_005357.3:c.1252G>A	NP_005348.2:p.Ala418Thr	missense_variant	Missense	VUS	https://franklin.genoox.com/variant/chr19-42914626-C-T	6.46287e-05	0.0002718		23.3	Tolerated	Possibly damaging	Damaging
18:47091749	C/T	LIPG	NM_006033.3:c.160C>T	NP_006024.1:p.Arg54Cys	missense_variant	Missense	VUS	https://franklin.genoox.com/variant/chr18-47091749-C-T	9.68492e-05	3.295e-05	0.000199681	23.3	Damaging	Benign	Damaging
18:47107884	C/G	LIPG	NM_006033.3:c.893C>G	NP_006024.1:p.Thr298Ser	missense_variant	Missense	Benign	https://franklin.genoox.com/variant/chr18-47107884-C-G	0.0106548	0.003443	0.014377	23.3	Tolerated	Probably damaging	Damaging
16:921293	T/C	LMF1	NM_022773.2:c.946A>G	NP_073610.2:p.Met316Val	missense_variant	Missense	VUS	https://franklin.genoox.com/variant/chr16-921293-T-C		8.282e-06		23.3	Tolerated	Benign	Damaging
2:11935579	G/C	LPIN1	NM_145693.2:c.1744G>C	NP_663731.1:p.Gly582Arg	missense_variant	Missense	VUS	https://franklin.genoox.com/variant/chr2-11935579-G-C	3.22831e-05	8.236e-06		23.3	Damaging	Probably damaging	Damaging
8:19805693	AGAAG/-	LPL	NM_000237.2:c.94_98delAGAGA	NP_000228.1:p.Arg32Phefs*7	frameshift_variant	LoF	Likely Pathogenic	https://franklin.genoox.com/variant/chr8-19805692-AAGAAG-A	3.22956e-05			23.3
8:19811733	G/A	LPL	NM_000237.2:c.644G>A	NP_000228.1:p.Gly215Glu	missense_variant	Missense	Pathogenic	https://franklin.genoox.com/variant/chr8-19811733-G-A	6.45661e-05	0.0001318	0.000199681	23.3	Tolerated	Probably damaging	Damaging
1:12065885	A/G	MFN2	NM_014874.3:c.1613A>G	NP_055689.1:p.Gln538Arg	missense_variant	Missense	VUS	https://franklin.genoox.com/variant/chr1-12065885-A-G				23.3	Tolerated	Benign	Damaging
[truncated: 744 more rows]
